# Supplementary material for: {4-[(Diphenyl­phosphino)methyl­amino]pyridinium-κP}bis­(nitrato-κO)silver(I)
Source: Acta Crystallogr Sect E Struct Rep Online. 2009 Aug 19;65(Pt 9):m1087. doi: 10.1107/S160053680903178X (PMC2969874; doi:10.1107/S160053680903178X)
Supplement: Supplementary file 1 [file e-65-m1087-sup1.cif]

##############################################################################
###                                                                        ###
###        Electronic paper (Acta Crystallographica Section E)             ###
###                                                                        ###
##############################################################################
#                                                                            #
# This CIF contains the data in a paper accepted for publication in Acta     #
# Crystallographica Section E. It conforms to the requirements of Notes      #
# for Authors for Section E, and has been peer reviewed under the auspices   #
# of the IUCr Commission on Journals.                                        #
#                                                                            #
# Full details of the Crystallographic Information File format               #
# are given in the paper "The Crystallographic Information File (CIF):       #
# a New Standard Archive File for Crystallography" by S. R. Hall, F. H.      #
# Allen and I. D. Brown [Acta Cryst. (1991), A47, 655-685].                  #
#                                                                            #
# The current version of the core CIF dictionary is obtainable from          #
# ftp://ftp.iucr.org/pub/cif_core.dic. The current version number is 2.4.    #
#                                                                            #
# Software is freely available for graphical display of the structure(s) in  #
# this CIF.  For information consult the CIF home page http://www.iucr.org/  #
# cif/home.html                                                              #
#                                                                            #
# This file may be used for bona fide research purposes within the           #
# scientific community so long as proper attribution is given to the journal # 
# article from which it was obtained.                                        #
#                                                                            #
##############################################################################
                                             
data_I
_audit_creation_method     SHELXL-97
_chemical_name_systematic
;
{4-[(Diphenylphosphino)methylamino]pyridinium-\k<i>P</i>}bis(nitrato-
\k<i>O</i>)silver(I)
;
_chemical_name_common     ?
_chemical_formula_moiety     'C18 H18 Ag N4 O6 P'
_chemical_formula_sum     'C18 H18 Ag N4 O6 P'
_chemical_formula_iupac     '[Ag (C18 H18 N2 P) (N O3)2]'
_chemical_formula_weight     525.20
_chemical_melting_point     ?
_symmetry_cell_setting     triclinic
_symmetry_space_group_name_H-M     'P -1'
_symmetry_space_group_name_Hall     '-P 1'
loop_
    _symmetry_equiv_pos_as_xyz
    'x, y, z'
    '-x, -y, -z'
_cell_length_a     7.9760(9)
_cell_length_b     9.6895(11)
_cell_length_c     14.1207(16)
_cell_angle_alpha     86.170(2)
_cell_angle_beta     89.170(2)
_cell_angle_gamma     69.439(2)
_cell_volume     1019.5(2)
_cell_formula_units_Z     2
_cell_measurement_reflns_used     5807
_cell_measurement_theta_min     2.72
_cell_measurement_theta_max     27.00
_cell_measurement_temperature     173(2)
_exptl_crystal_description     block
_exptl_crystal_colour     colourless
_exptl_crystal_size_max     0.47
_exptl_crystal_size_mid     0.33
_exptl_crystal_size_min     0.16
_exptl_crystal_density_diffrn     1.711
_exptl_crystal_density_meas     ?
_exptl_crystal_density_method     'not measured'
_exptl_crystal_F_000     528
_exptl_absorpt_coefficient_mu     1.111
_exptl_absorpt_correction_type     'multi-scan'
_exptl_absorpt_process_details     '(SADABS; Bruker, 1998)'
_exptl_absorpt_correction_T_min     0.699
_exptl_absorpt_correction_T_max     0.838
_exptl_special_details
;
;
_diffrn_ambient_temperature     173(2)
_diffrn_radiation_type     MoK\a
_diffrn_radiation_wavelength     0.71073
_diffrn_radiation_source     'fine-focus sealed tube'
_diffrn_radiation_monochromator     graphite
_diffrn_measurement_device_type     'Bruker SMART CCD area-detector'
_diffrn_measurement_method     \w
_diffrn_detector_area_resol_mean     ?
_diffrn_reflns_number     8623
_diffrn_reflns_av_R_equivalents     0.0175
_diffrn_reflns_av_sigmaI/netI     0.0261
_diffrn_reflns_theta_min     2.59
_diffrn_reflns_theta_max     27.03
_diffrn_reflns_theta_full     27.03
_diffrn_measured_fraction_theta_max     0.978
_diffrn_measured_fraction_theta_full     0.978
_diffrn_reflns_limit_h_min     -10
_diffrn_reflns_limit_h_max     9
_diffrn_reflns_limit_k_min     -12
_diffrn_reflns_limit_k_max     12
_diffrn_reflns_limit_l_min     -18
_diffrn_reflns_limit_l_max     17
_diffrn_standards_number     ?
_diffrn_standards_interval_count     ?
_diffrn_standards_interval_time     ?
_diffrn_standards_decay_%     ?
_refine_special_details
;
Refinement of <i>F</i>^2^ against ALL reflections. The weighted <i>R</i>-factor
<i>wR</i> and goodness of fit <i>S</i> are based on <i>F</i>^2^, conventional
<i>R</i>-factors <i>R</i> are based on <i>F</i>, with <i>F</i> set to zero for
negative <i>F</i>^2^. The threshold expression of <i>F</i>^2^ >
\s(<i>F</i>^2^) is used only for calculating <i>R</i>-factors(gt) <i>etc</i>.
and is not relevant to the choice of reflections for refinement.
<i>R</i>-factors based on <i>F</i>^2^ are statistically about twice as large
as those based on <i>F</i>, and <i>R</i>- factors based on ALL data will be
even larger.
;
_reflns_number_total     4367
_reflns_number_gt     3802
_reflns_threshold_expression     I>2\s(I)
_refine_ls_structure_factor_coef     Fsqd
_refine_ls_matrix_type     full
_refine_ls_R_factor_all     0.0359
_refine_ls_R_factor_gt     0.0288
_refine_ls_wR_factor_gt     0.0876
_refine_ls_wR_factor_ref     0.1092
_refine_ls_goodness_of_fit_ref     1.150
_refine_ls_restrained_S_all     1.150
_refine_ls_number_reflns     4367
_refine_ls_number_parameters     271
_refine_ls_number_restraints     0
_refine_ls_hydrogen_treatment     constr
_refine_ls_weighting_scheme     calc
_refine_ls_weighting_details
         'calc w=1/[\s^2^(Fo^2^)+(0.0737P)^2^+0.0727P] where P=(Fo^2^+2Fc^2^)/3'
_atom_sites_solution_hydrogens     geom
_atom_sites_solution_primary     direct
_atom_sites_solution_secondary     difmap
_refine_ls_shift/su_max     0.001
_refine_ls_shift/su_mean     0.000
_refine_diff_density_max     0.663
_refine_diff_density_min     -0.456
_refine_ls_extinction_method     none
_refine_ls_extinction_coef     ?
loop_
    _atom_type_symbol
    _atom_type_description
    _atom_type_scat_dispersion_real
    _atom_type_scat_dispersion_imag
    _atom_type_scat_source
    'C' 'C' 0.0033 0.0016
                         'International Tables Vol C Tables 4.2.6.8 and 6.1.1.4'
    'H' 'H' 0.0000 0.0000
                         'International Tables Vol C Tables 4.2.6.8 and 6.1.1.4'
    'Ag' 'Ag' -0.8971 1.1015
                         'International Tables Vol C Tables 4.2.6.8 and 6.1.1.4'
    'N' 'N' 0.0061 0.0033
                         'International Tables Vol C Tables 4.2.6.8 and 6.1.1.4'
    'O' 'O' 0.0106 0.0060
                         'International Tables Vol C Tables 4.2.6.8 and 6.1.1.4'
    'P' 'P' 0.1023 0.0942
                         'International Tables Vol C Tables 4.2.6.8 and 6.1.1.4'
_computing_data_collection     'SMART (Bruker, 1998)'
_computing_cell_refinement     'SAINT (Bruker, 1998)'
_computing_data_reduction     'SAINT (Bruker, 1998)'
_computing_structure_solution     'SHELXS97 (Sheldrick, 2008)'
_computing_structure_refinement     'SHELXL97 (Sheldrick, 2008)'
_computing_molecular_graphics     'SHELXTL (Sheldrick, 2008)'
_computing_publication_material     'SHELXTL (Sheldrick, 2008)'
loop_
    _atom_site_type_symbol
    _atom_site_label
    _atom_site_fract_x
    _atom_site_fract_y
    _atom_site_fract_z
    _atom_site_U_iso_or_equiv
    _atom_site_adp_type
    _atom_site_calc_flag
    _atom_site_refinement_flags
    _atom_site_occupancy
    _atom_site_disorder_assembly
    _atom_site_disorder_group
    Ag Ag1 0.46577(3) 0.46190(2) 0.297716(16) 0.03069(11) Uani d . 1 . .
    P P1 0.20209(10) 0.64942(8) 0.24168(5) 0.02155(16) Uani d . 1 . .
    O O1 0.6827(3) 0.2456(3) 0.24276(18) 0.0391(5) Uani d . 1 . .
    O O2 0.4738(3) 0.1861(3) 0.31211(19) 0.0429(6) Uani d . 1 . .
    O O3 0.6975(3) 0.0183(2) 0.25015(18) 0.0428(6) Uani d . 1 . .
    O O4 0.6546(3) 0.4154(2) 0.43169(15) 0.0311(5) Uani d . 1 . .
    O O5 0.7902(3) 0.5171(2) 0.52073(17) 0.0381(6) Uani d . 1 . .
    O O6 0.6328(4) 0.6441(3) 0.39968(18) 0.0481(7) Uani d . 1 . .
    N N1 0.1753(3) 1.2090(3) 0.45460(18) 0.0283(5) Uani d . 1 . .
    H H1A 0.1774 1.2963 0.4667 0.034 Uiso calc R 1 . .
    N N2 0.1655(3) 0.7994(2) 0.40482(16) 0.0219(5) Uani d . 1 . .
    H H2A 0.2357 0.7271 0.4428 0.026 Uiso calc R 1 . .
    N N3 0.6180(4) 0.1481(3) 0.26837(18) 0.0288(5) Uani d . 1 . .
    N N4 0.6919(3) 0.5284(3) 0.44974(17) 0.0265(5) Uani d . 1 . .
    C C1 0.2731(4) 1.0885(3) 0.5089(2) 0.0269(6) Uani d . 1 . .
    H H1B 0.3442 1.0991 0.5594 0.032 Uiso calc R 1 . .
    C C2 0.2720(4) 0.9528(3) 0.4930(2) 0.0256(6) Uani d . 1 . .
    H H2B 0.3420 0.8693 0.5321 0.031 Uiso calc R 1 . .
    C C3 0.1658(3) 0.9348(3) 0.41738(19) 0.0204(5) Uani d . 1 . .
    C C4 0.0664(4) 1.0632(3) 0.3620(2) 0.0231(6) Uani d . 1 . .
    H H4A -0.0059 1.0567 0.3108 0.028 Uiso calc R 1 . .
    C C5 0.0740(4) 1.1971(3) 0.3818(2) 0.0284(6) Uani d . 1 . .
    H H5A 0.0070 1.2831 0.3438 0.034 Uiso calc R 1 . .
    C C6 0.0617(4) 0.7590(3) 0.33523(19) 0.0230(5) Uani d . 1 . .
    H H6A -0.0272 0.8500 0.3051 0.028 Uiso calc R 1 . .
    H H6B -0.0049 0.7010 0.3680 0.028 Uiso calc R 1 . .
    C C7 0.0424(4) 0.5829(3) 0.18720(19) 0.0229(5) Uani d . 1 . .
    C C8 0.0942(4) 0.4339(3) 0.1700(2) 0.0325(7) Uani d . 1 . .
    H H8A 0.2135 0.3697 0.1835 0.039 Uiso calc R 1 . .
    C C9 -0.0290(5) 0.3790(3) 0.1330(3) 0.0394(8) Uani d . 1 . .
    H H9A 0.0068 0.2772 0.1217 0.047 Uiso calc R 1 . .
    C C10 -0.1997(5) 0.4697(4) 0.1129(2) 0.0375(8) Uani d . 1 . .
    H H10A -0.2831 0.4310 0.0884 0.045 Uiso calc R 1 . .
    C C11 -0.2522(4) 0.6186(4) 0.1281(2) 0.0378(8) Uani d . 1 . .
    H H11A -0.3711 0.6822 0.1129 0.045 Uiso calc R 1 . .
    C C12 -0.1322(4) 0.6748(3) 0.1652(2) 0.0335(7) Uani d . 1 . .
    H H12A -0.1692 0.7770 0.1758 0.040 Uiso calc R 1 . .
    C C13 0.2342(4) 0.7867(3) 0.15637(19) 0.0227(5) Uani d . 1 . .
    C C14 0.1854(4) 0.7949(4) 0.0613(2) 0.0339(7) Uani d . 1 . .
    H H14A 0.1303 0.7297 0.0404 0.041 Uiso calc R 1 . .
    C C15 0.2167(5) 0.8975(4) -0.0029(2) 0.0424(8) Uani d . 1 . .
    H H15A 0.1858 0.9011 -0.0680 0.051 Uiso calc R 1 . .
    C C16 0.2934(5) 0.9955(4) 0.0282(3) 0.0414(8) Uani d . 1 . .
    H H16A 0.3104 1.0689 -0.0150 0.050 Uiso calc R 1 . .
    C C17 0.3444(5) 0.9857(4) 0.1215(3) 0.0378(8) Uani d . 1 . .
    H H17A 0.3977 1.0519 0.1425 0.045 Uiso calc R 1 . .
    C C18 0.3189(4) 0.8801(3) 0.1855(2) 0.0285(6) Uani d . 1 . .
    H H18A 0.3593 0.8716 0.2493 0.034 Uiso calc R 1 . .
loop_
    _atom_site_aniso_label
    _atom_site_aniso_U_11
    _atom_site_aniso_U_22
    _atom_site_aniso_U_33
    _atom_site_aniso_U_12
    _atom_site_aniso_U_13
    _atom_site_aniso_U_23
    Ag1 0.03087(16) 0.02167(15) 0.03252(16) 0.00010(10) -0.00920(10) -0.00312(9)
    P1 0.0243(4) 0.0165(3) 0.0215(3) -0.0036(3) -0.0032(3) -0.0036(3)
    O1 0.0364(13) 0.0254(12) 0.0523(15) -0.0074(10) 0.0050(11) -0.0014(10)
    O2 0.0350(13) 0.0333(13) 0.0535(15) -0.0049(10) 0.0092(11) 0.0023(11)
    O3 0.0476(14) 0.0205(11) 0.0509(15) 0.0013(10) -0.0151(11) -0.0095(10)
    O4 0.0377(12) 0.0186(10) 0.0362(12) -0.0080(9) -0.0105(9) -0.0035(8)
    O5 0.0479(14) 0.0260(12) 0.0433(13) -0.0169(11) -0.0224(11) 0.0037(10)
    O6 0.0708(18) 0.0321(13) 0.0454(15) -0.0250(13) -0.0217(13) 0.0142(11)
    N1 0.0319(13) 0.0239(13) 0.0343(14) -0.0151(11) 0.0092(11) -0.0096(10)
    N2 0.0283(12) 0.0136(11) 0.0207(11) -0.0034(9) -0.0046(9) -0.0004(8)
    N3 0.0320(14) 0.0225(13) 0.0275(13) -0.0035(11) -0.0083(10) -0.0036(10)
    N4 0.0292(13) 0.0214(12) 0.0271(12) -0.0068(10) -0.0038(10) 0.0000(10)
    C1 0.0248(14) 0.0313(16) 0.0276(15) -0.0123(12) 0.0047(11) -0.0092(12)
    C2 0.0234(14) 0.0331(16) 0.0205(13) -0.0096(12) 0.0016(10) -0.0042(11)
    C3 0.0171(12) 0.0223(14) 0.0205(13) -0.0049(10) 0.0035(10) -0.0043(10)
    C4 0.0230(13) 0.0214(14) 0.0240(14) -0.0064(11) -0.0002(10) -0.0025(11)
    C5 0.0286(15) 0.0275(16) 0.0277(15) -0.0085(12) 0.0053(11) -0.0001(11)
    C6 0.0243(13) 0.0240(14) 0.0202(13) -0.0074(11) -0.0008(10) -0.0039(10)
    C7 0.0267(14) 0.0198(13) 0.0229(13) -0.0086(11) -0.0025(11) -0.0024(10)
    C8 0.0340(17) 0.0243(16) 0.0362(17) -0.0058(13) -0.0082(13) -0.0045(12)
    C9 0.053(2) 0.0170(15) 0.049(2) -0.0121(15) -0.0120(16) -0.0056(13)
    C10 0.0388(18) 0.0405(19) 0.0408(18) -0.0222(16) -0.0018(14) -0.0082(14)
    C11 0.0276(16) 0.043(2) 0.0406(19) -0.0075(14) 0.0001(13) -0.0133(15)
    C12 0.0316(16) 0.0225(16) 0.0429(18) -0.0033(13) -0.0039(13) -0.0111(13)
    C13 0.0206(13) 0.0209(13) 0.0233(13) -0.0030(11) 0.0012(10) -0.0025(10)
    C14 0.0360(17) 0.0389(18) 0.0293(16) -0.0166(15) -0.0054(13) 0.0011(13)
    C15 0.0381(19) 0.063(2) 0.0269(16) -0.0213(18) -0.0099(13) 0.0133(15)
    C16 0.0333(17) 0.0385(19) 0.049(2) -0.0107(15) 0.0033(15) 0.0135(15)
    C17 0.0393(19) 0.0294(17) 0.048(2) -0.0156(15) 0.0118(15) -0.0065(14)
    C18 0.0282(15) 0.0315(16) 0.0276(15) -0.0118(13) 0.0031(12) -0.0081(12)
_geom_special_details
;
All e.s.d.'s (except the e.s.d. in the dihedral angle between two l.s. planes)
are estimated using the full covariance matrix. The cell e.s.d.'s are taken
into account individually in the estimation of e.s.d.'s in distances, angles
and torsion angles; correlations between e.s.d.'s in cell parameters are only
used when they are defined by crystal symmetry. An approximate (isotropic)
treatment of cell e.s.d.'s is used for estimating e.s.d.'s involving l.s.
planes.
;
loop_
    _geom_bond_atom_site_label_1
    _geom_bond_atom_site_label_2
    _geom_bond_site_symmetry_2
    _geom_bond_distance
    _geom_bond_publ_flag
    Ag1 P1 . 2.3500(8) ?
    Ag1 O4 . 2.354(2) ?
    Ag1 O1 . 2.370(2) ?
    P1 C7 . 1.817(3) ?
    P1 C13 . 1.817(3) ?
    P1 C6 . 1.854(3) ?
    O1 N3 . 1.257(3) ?
    O2 N3 . 1.246(3) ?
    O3 N3 . 1.236(3) ?
    O4 N4 . 1.273(3) ?
    O5 N4 . 1.256(3) ?
    O6 N4 . 1.229(3) ?
    N1 C1 . 1.349(4) ?
    N1 C5 . 1.352(4) ?
    N1 H1A . 0.8800 ?
    N2 C3 . 1.336(3) ?
    N2 C6 . 1.452(3) ?
    N2 H2A . 0.8800 ?
    C1 C2 . 1.351(4) ?
    C1 H1B . 0.9500 ?
    C2 C3 . 1.430(4) ?
    C2 H2B . 0.9500 ?
    C3 C4 . 1.408(4) ?
    C4 C5 . 1.368(4) ?
    C4 H4A . 0.9500 ?
    C5 H5A . 0.9500 ?
    C6 H6A . 0.9900 ?
    C6 H6B . 0.9900 ?
    C7 C12 . 1.391(4) ?
    C7 C8 . 1.393(4) ?
    C8 C9 . 1.393(4) ?
    C8 H8A . 0.9500 ?
    C9 C10 . 1.358(5) ?
    C9 H9A . 0.9500 ?
    C10 C11 . 1.385(5) ?
    C10 H10A . 0.9500 ?
    C11 C12 . 1.381(5) ?
    C11 H11A . 0.9500 ?
    C12 H12A . 0.9500 ?
    C13 C18 . 1.390(4) ?
    C13 C14 . 1.393(4) ?
    C14 C15 . 1.387(5) ?
    C14 H14A . 0.9500 ?
    C15 C16 . 1.394(5) ?
    C15 H15A . 0.9500 ?
    C16 C17 . 1.371(5) ?
    C16 H16A . 0.9500 ?
    C17 C18 . 1.386(4) ?
    C17 H17A . 0.9500 ?
    C18 H18A . 0.9500 ?
loop_
    _geom_angle_atom_site_label_1
    _geom_angle_atom_site_label_2
    _geom_angle_atom_site_label_3
    _geom_angle_site_symmetry_1
    _geom_angle_site_symmetry_3
    _geom_angle
    _geom_angle_publ_flag
    P1 Ag1 O4 . . 136.46(5) ?
    P1 Ag1 O1 . . 138.31(7) ?
    O4 Ag1 O1 . . 84.99(8) ?
    C7 P1 C13 . . 105.94(13) ?
    C7 P1 C6 . . 100.58(13) ?
    C13 P1 C6 . . 104.39(13) ?
    C7 P1 Ag1 . . 114.33(10) ?
    C13 P1 Ag1 . . 115.36(9) ?
    C6 P1 Ag1 . . 114.65(9) ?
    N3 O1 Ag1 . . 102.13(18) ?
    N4 O4 Ag1 . . 111.82(16) ?
    C1 N1 C5 . . 120.7(3) ?
    C1 N1 H1A . . 119.7 ?
    C5 N1 H1A . . 119.7 ?
    C3 N2 C6 . . 126.9(2) ?
    C3 N2 H2A . . 116.5 ?
    C6 N2 H2A . . 116.5 ?
    O3 N3 O2 . . 121.7(3) ?
    O3 N3 O1 . . 120.0(3) ?
    O2 N3 O1 . . 118.3(3) ?
    O6 N4 O5 . . 121.6(2) ?
    O6 N4 O4 . . 121.0(2) ?
    O5 N4 O4 . . 117.5(2) ?
    N1 C1 C2 . . 121.3(3) ?
    N1 C1 H1B . . 119.3 ?
    C2 C1 H1B . . 119.3 ?
    C1 C2 C3 . . 120.1(3) ?
    C1 C2 H2B . . 120.0 ?
    C3 C2 H2B . . 120.0 ?
    N2 C3 C4 . . 124.7(2) ?
    N2 C3 C2 . . 118.4(3) ?
    C4 C3 C2 . . 116.9(3) ?
    C5 C4 C3 . . 120.0(3) ?
    C5 C4 H4A . . 120.0 ?
    C3 C4 H4A . . 120.0 ?
    N1 C5 C4 . . 121.0(3) ?
    N1 C5 H5A . . 119.5 ?
    C4 C5 H5A . . 119.5 ?
    N2 C6 P1 . . 112.86(19) ?
    N2 C6 H6A . . 109.0 ?
    P1 C6 H6A . . 109.0 ?
    N2 C6 H6B . . 109.0 ?
    P1 C6 H6B . . 109.0 ?
    H6A C6 H6B . . 107.8 ?
    C12 C7 C8 . . 118.8(3) ?
    C12 C7 P1 . . 122.2(2) ?
    C8 C7 P1 . . 119.0(2) ?
    C7 C8 C9 . . 120.0(3) ?
    C7 C8 H8A . . 120.0 ?
    C9 C8 H8A . . 120.0 ?
    C10 C9 C8 . . 120.7(3) ?
    C10 C9 H9A . . 119.7 ?
    C8 C9 H9A . . 119.7 ?
    C9 C10 C11 . . 120.0(3) ?
    C9 C10 H10A . . 120.0 ?
    C11 C10 H10A . . 120.0 ?
    C12 C11 C10 . . 120.2(3) ?
    C12 C11 H11A . . 119.9 ?
    C10 C11 H11A . . 119.9 ?
    C11 C12 C7 . . 120.4(3) ?
    C11 C12 H12A . . 119.8 ?
    C7 C12 H12A . . 119.8 ?
    C18 C13 C14 . . 119.1(3) ?
    C18 C13 P1 . . 119.2(2) ?
    C14 C13 P1 . . 121.5(2) ?
    C15 C14 C13 . . 120.4(3) ?
    C15 C14 H14A . . 119.8 ?
    C13 C14 H14A . . 119.8 ?
    C14 C15 C16 . . 119.8(3) ?
    C14 C15 H15A . . 120.1 ?
    C16 C15 H15A . . 120.1 ?
    C17 C16 C15 . . 119.7(3) ?
    C17 C16 H16A . . 120.1 ?
    C15 C16 H16A . . 120.1 ?
    C16 C17 C18 . . 120.8(3) ?
    C16 C17 H17A . . 119.6 ?
    C18 C17 H17A . . 119.6 ?
    C17 C18 C13 . . 120.1(3) ?
    C17 C18 H18A . . 120.0 ?
    C13 C18 H18A . . 120.0 ?
loop_
    _geom_torsion_atom_site_label_1
    _geom_torsion_atom_site_label_2
    _geom_torsion_atom_site_label_3
    _geom_torsion_atom_site_label_4
    _geom_torsion_site_symmetry_1
    _geom_torsion_site_symmetry_2
    _geom_torsion_site_symmetry_3
    _geom_torsion_site_symmetry_4
    _geom_torsion
    _geom_torsion_publ_flag
    O4 Ag1 P1 C7 . . . . -139.96(13) ?
    O1 Ag1 P1 C7 . . . . 47.87(14) ?
    O4 Ag1 P1 C13 . . . . 96.81(13) ?
    O1 Ag1 P1 C13 . . . . -75.36(13) ?
    O4 Ag1 P1 C6 . . . . -24.55(14) ?
    O1 Ag1 P1 C6 . . . . 163.29(13) ?
    P1 Ag1 O1 N3 . . . . -89.92(19) ?
    O4 Ag1 O1 N3 . . . . 95.49(19) ?
    P1 Ag1 O4 N4 . . . . -46.8(2) ?
    O1 Ag1 O4 N4 . . . . 128.01(19) ?
    Ag1 O1 N3 O3 . . . . 179.4(2) ?
    Ag1 O1 N3 O2 . . . . -0.7(3) ?
    Ag1 O4 N4 O6 . . . . -0.5(4) ?
    Ag1 O4 N4 O5 . . . . 179.1(2) ?
    C5 N1 C1 C2 . . . . -0.5(4) ?
    N1 C1 C2 C3 . . . . 0.0(4) ?
    C6 N2 C3 C4 . . . . -1.9(4) ?
    C6 N2 C3 C2 . . . . 177.3(2) ?
    C1 C2 C3 N2 . . . . -178.8(3) ?
    C1 C2 C3 C4 . . . . 0.4(4) ?
    N2 C3 C4 C5 . . . . 178.9(3) ?
    C2 C3 C4 C5 . . . . -0.2(4) ?
    C1 N1 C5 C4 . . . . 0.7(4) ?
    C3 C4 C5 N1 . . . . -0.3(4) ?
    C3 N2 C6 P1 . . . . 111.1(3) ?
    C7 P1 C6 N2 . . . . 167.0(2) ?
    C13 P1 C6 N2 . . . . -83.4(2) ?
    Ag1 P1 C6 N2 . . . . 43.8(2) ?
    C13 P1 C7 C12 . . . . -63.3(3) ?
    C6 P1 C7 C12 . . . . 45.2(3) ?
    Ag1 P1 C7 C12 . . . . 168.5(2) ?
    C13 P1 C7 C8 . . . . 119.1(2) ?
    C6 P1 C7 C8 . . . . -132.4(2) ?
    Ag1 P1 C7 C8 . . . . -9.1(3) ?
    C12 C7 C8 C9 . . . . -1.1(5) ?
    P1 C7 C8 C9 . . . . 176.6(3) ?
    C7 C8 C9 C10 . . . . 0.3(5) ?
    C8 C9 C10 C11 . . . . 0.8(6) ?
    C9 C10 C11 C12 . . . . -1.1(5) ?
    C10 C11 C12 C7 . . . . 0.3(5) ?
    C8 C7 C12 C11 . . . . 0.7(5) ?
    P1 C7 C12 C11 . . . . -176.9(3) ?
    C7 P1 C13 C18 . . . . 166.2(2) ?
    C6 P1 C13 C18 . . . . 60.5(3) ?
    Ag1 P1 C13 C18 . . . . -66.2(2) ?
    C7 P1 C13 C14 . . . . -17.5(3) ?
    C6 P1 C13 C14 . . . . -123.2(3) ?
    Ag1 P1 C13 C14 . . . . 110.0(2) ?
    C18 C13 C14 C15 . . . . -1.7(5) ?
    P1 C13 C14 C15 . . . . -177.9(3) ?
    C13 C14 C15 C16 . . . . -1.6(5) ?
    C14 C15 C16 C17 . . . . 2.7(6) ?
    C15 C16 C17 C18 . . . . -0.6(5) ?
    C16 C17 C18 C13 . . . . -2.7(5) ?
    C14 C13 C18 C17 . . . . 3.8(4) ?
    P1 C13 C18 C17 . . . . -179.9(2) ?
loop_
    _geom_hbond_atom_site_label_D
    _geom_hbond_atom_site_label_H
    _geom_hbond_atom_site_label_A
    _geom_hbond_site_symmetry_A
    _geom_hbond_distance_DH
    _geom_hbond_distance_HA
    _geom_hbond_distance_DA
    _geom_hbond_angle_DHA
    N1 H1A O5 2_676 0.88 1.93 2.807(3) 171.5
    N2 H2A O4 2_666 0.88 2.16 3.013(3) 161.8
    N2 H2A O5 2_666 0.88 2.47 3.075(3) 126.7
data_global
_journal_date_recd_electronic     2009-06-30
_journal_date_accepted     2009-08-12
_journal_name_full     'Acta Crystallographica, Section E'
_journal_year     2009
_journal_volume     65
_journal_issue      9
_journal_page_first     m1087
_journal_page_last     m1087
_journal_paper_category     QM
_journal_coeditor_code     RZ2347
_publ_contact_author_name     'Qing-Ling Ni'
_publ_contact_author_address
;
College of Chemistry and Chemical Engineering
Guangxi Normal University
Yucai Road 15
Guilin 541004
People's Republic of China
;
_publ_contact_author_email     'shangjing6688@yahoo.com.cn'
_publ_contact_author_fax     ?
_publ_contact_author_phone     ?
_publ_section_title
;\
{4-[(Diphenylphosphino)methylamino]pyridinium-\k<i>P</i>}bis(nitrato-\
\k<i>O</i>)silver(I)
;
loop_
    _publ_author_name
    _publ_author_address
    'Jing Shang'
;
School of Chemistry and Chemical Engineering,
Guangxi Normal University,
Guilin 541004,
People's Republic of China
;
    'Liu-cheng Gui'
;
School of Chemistry and Chemical Engineering,
Guangxi Normal University,
Guilin 541004,
People's Republic of China
;
    'Qing-Ling Ni'
;
School of Chemistry and Chemical Engineering,
Guangxi Normal University,
Guilin 541004,
People's Republic of China
;
    'Min Zhong'
;
School of Chemistry and Chemical Engineering,
Guangxi Normal University,
Guilin 541004,
People's Republic of China
;
    'Heng-chi Lian'
;
School of Chemistry and Chemical Engineering,
Guangxi Normal University,
Guilin 541004,
People's Republic of China
;
