# Supplementary material for: {4-[(Diphenyl­phosphino)methyl­amino]pyridinium-κP}bis­(nitrato-κO)silver(I)
Source: Acta Crystallogr Sect E Struct Rep Online. 2009 Aug 19;65(Pt 9):m1087. doi: 10.1107/S160053680903178X (PMC2969874; doi:10.1107/S160053680903178X)
Supplement: Supplementary file 2 [file e-65-m1087-Isup2.hkl]

# 
# h,k,l, Fc-squared, Fo-squared, sigma(Fo-squared) and status flag 
# 
data_I
_shelx_title ' 1 in P-1' 
_shelx_refln_list_code          4 
_shelx_F_calc_maximum      237.93 
_exptl_crystal_F_000       528.00 
_reflns_d_resolution_high  0.7819 
 
loop_ 
 _symmetry_equiv_pos_as_xyz 
 'x, y, z' 
 '-x, -y, -z' 
 
_cell_length_a     7.9760 
_cell_length_b     9.6895 
_cell_length_c    14.1207 
_cell_angle_alpha  86.170 
_cell_angle_beta   89.170 
_cell_angle_gamma  69.439 
 
_shelx_F_squared_multiplier     1.000 
 
loop_ 
 _refln_index_h 
 _refln_index_k 
 _refln_index_l 
 _refln_F_squared_calc 
 _refln_F_squared_meas 
 _refln_F_squared_sigma 
 _refln_observed_status 
   1   0   0     2136.59     2400.83     28.46 o 
   2   0   0     1032.78     1224.46     15.71 o 
   3   0   0     1586.44     1600.84     20.61 o 
   4   0   0     2000.09     1988.91     25.88 o 
   5   0   0      229.49      233.78      6.18 o 
   6   0   0      648.17      638.29     15.61 o 
   7   0   0      310.09      294.40     11.04 o 
   8   0   0      371.41      344.43     12.87 o 
   9   0   0        3.40       -2.13      7.59 o 
  -9   1   0       26.71       24.38      8.61 o 
  -8   1   0        0.02        2.06      6.18 o 
  -7   1   0       67.56       87.85     10.29 o 
  -6   1   0     1281.96     1236.38     25.01 o 
  -5   1   0      276.87      256.71      8.83 o 
  -4   1   0     1536.25     1571.25     25.54 o 
  -3   1   0     8924.85     9365.05    111.33 o 
  -2   1   0     6626.85     7163.01     82.91 o 
  -1   1   0       28.59       25.25      1.33 o 
   1   1   0    10571.03    10833.86    155.34 o 
   2   1   0     5357.26     5702.21     65.97 o 
   3   1   0     1005.74      999.78     13.60 o 
   4   1   0      886.00      883.30     15.06 o 
   5   1   0      247.47      277.35      6.60 o 
   6   1   0      338.68      335.18     10.44 o 
   7   1   0      348.49      326.07     11.23 o 
   8   1   0       40.58       34.87      7.41 o 
   9   1   0      652.19      686.85     19.74 o 
  -8   2   0        1.67       -0.35      6.86 o 
  -7   2   0        4.74        5.88      5.49 o 
  -6   2   0      982.96      970.38     32.38 o 
  -5   2   0      993.20     1035.98     21.45 o 
  -4   2   0     2513.63     2726.85     38.64 o 
  -3   2   0      573.34      505.78      8.73 o 
  -2   2   0     3526.43     3623.91     43.57 o 
  -1   2   0    14127.52    14823.84    169.02 o 
   0   2   0     7130.93     3383.92     71.05 o 
   1   2   0     2242.18     2310.89     37.40 o 
   2   2   0      113.97      119.55      2.75 o 
   3   2   0       22.52       12.53      3.29 o 
   4   2   0      487.39      456.38      8.06 o 
   5   2   0     1180.12     1220.57     17.71 o 
   6   2   0      520.24      477.52      9.67 o 
   7   2   0       13.57        9.47      4.54 o 
   8   2   0       79.46       83.39      8.30 o 
   9   2   0      304.39      354.60     20.40 o 
  10   2   0       72.95      105.21     16.78 o 
  -8   3   0      124.50      141.93     10.91 o 
  -7   3   0      129.89      128.27      9.06 o 
  -6   3   0     1025.22     1005.41     22.88 o 
  -5   3   0     1947.55     2007.06     37.60 o 
  -4   3   0     1091.81     1114.03     17.01 o 
  -3   3   0     4751.27     5192.62     62.50 o 
  -2   3   0     4708.15     4930.13     60.63 o 
  -1   3   0     3827.98     3976.59     47.54 o 
   0   3   0     3443.64     3366.50    247.40 o 
   1   3   0     2764.93     2792.54     47.82 o 
   2   3   0     1793.41     1938.20     24.06 o 
   3   3   0     2020.97     2178.77     27.11 o 
   4   3   0      211.42      205.16      9.96 o 
   5   3   0      475.47      499.21     13.97 o 
   6   3   0      558.21      554.71     10.65 o 
   7   3   0        3.92        8.18      4.43 o 
   8   3   0      396.26      391.31     19.63 o 
   9   3   0      131.96      135.70     16.55 o 
  10   3   0      202.33      222.05     18.27 o 
  -7   4   0      312.36      360.88     14.17 o 
  -6   4   0     1083.26     1085.53     24.72 o 
  -5   4   0     2862.42     2955.02     50.30 o 
  -4   4   0     2520.48     2566.97     43.49 o 
  -3   4   0     1016.39     1055.51     16.37 o 
  -2   4   0      914.39      887.52     13.82 o 
  -1   4   0     2232.11     2329.70     36.70 o 
   0   4   0     1661.87     1739.77     31.97 o 
   1   4   0      297.98      298.35     11.21 o 
   2   4   0       48.32       44.98      2.32 o 
   3   4   0      211.17      256.74      6.14 o 
   4   4   0      337.34      340.59      6.64 o 
   5   4   0       37.43       31.80      3.57 o 
   6   4   0      654.23      605.92     11.16 o 
   7   4   0     1159.27     1174.47     23.88 o 
   8   4   0     1100.79     1097.67     36.24 o 
   9   4   0       31.86       42.94     11.62 o 
  10   4   0      230.35      249.09     19.04 o 
  -7   5   0      277.53      278.15     19.63 o 
  -6   5   0      173.37      211.61     16.07 o 
  -5   5   0      928.93      900.68     21.39 o 
  -4   5   0     2030.74     2178.85     38.83 o 
  -3   5   0     1462.87     1527.42     22.58 o 
  -2   5   0      397.46      412.90     13.10 o 
  -1   5   0      725.42      641.68     13.76 o 
   0   5   0      197.33      259.22      7.61 o 
   1   5   0      240.23      339.76     18.89 o 
   2   5   0       32.86       35.39      5.53 o 
   3   5   0       31.80       36.59      3.03 o 
   4   5   0     1247.67     1246.41     17.58 o 
   5   5   0     1179.55     1189.56     17.46 o 
   6   5   0      373.41      353.10     10.68 o 
   7   5   0      736.31      747.68     17.82 o 
   8   5   0      538.93      549.31     24.08 o 
   9   5   0       92.30      125.91     15.84 o 
  10   5   0       29.66       31.43     13.11 o 
  -6   6   0      709.40      726.46     30.13 o 
  -5   6   0      277.19      252.00     16.84 o 
  -4   6   0      979.13      972.26     22.20 o 
  -3   6   0      754.44      749.27     18.15 o 
  -2   6   0        1.94        2.18      3.03 o 
  -1   6   0     1931.38     1844.30     35.67 o 
   0   6   0      298.48      266.77     16.45 o 
   1   6   0       75.53       73.40      4.43 o 
   2   6   0      213.85      207.90      5.48 o 
   3   6   0      232.42      249.87      5.96 o 
   4   6   0      920.97      943.54     19.52 o 
   5   6   0     1796.81     1748.44     31.47 o 
   6   6   0      406.70      421.08     12.34 o 
   7   6   0      621.86      608.18     25.62 o 
   8   6   0      223.92      162.33     11.68 o 
   9   6   0      272.50      297.01     19.28 o 
  10   6   0        1.03       -4.27     11.86 o 
  -5   7   0       81.45       80.84     14.12 o 
  -4   7   0      336.02      374.47     19.93 o 
  -3   7   0     2840.95     2948.19     71.53 o 
  -2   7   0       16.45       10.49      5.60 o 
  -1   7   0       64.43       47.76      4.66 o 
   0   7   0      580.58      609.75     11.80 o 
   1   7   0     1180.70     1059.47     39.34 o 
   2   7   0     1836.10     1872.49     27.66 o 
   3   7   0       86.22       95.34      5.85 o 
   4   7   0        4.94        1.52      3.83 o 
   5   7   0     2841.86     2712.64     65.36 o 
   6   7   0      577.93      598.52     15.81 o 
   7   7   0      437.21      438.27     13.86 o 
   8   7   0      967.20     1004.48     53.29 o 
   9   7   0       38.15       47.68     12.34 o 
  -4   8   0        2.22        7.41     11.39 o 
  -3   8   0       10.69        6.58      9.19 o 
  -2   8   0       77.77       60.97     10.20 o 
  -1   8   0       44.23       17.91      7.59 o 
   0   8   0       98.45       94.96      5.20 o 
   1   8   0      220.81      211.65      6.89 o 
   3   8   0     3600.82     3626.45     59.09 o 
   4   8   0        4.29        2.49      4.34 o 
   5   8   0      556.69      570.99     16.90 o 
   6   8   0      909.09      913.85     21.23 o 
   7   8   0      156.02      146.59      8.96 o 
   8   8   0       47.62       33.75      7.51 o 
   9   8   0      572.20      558.80     27.28 o 
  -3   9   0        4.38        4.21     11.57 o 
  -1   9   0      346.22      337.41     11.95 o 
   0   9   0      837.52      813.12     30.90 o 
   1   9   0      125.12      118.18      7.99 o 
   2   9   0      243.61       -3.74      6.82 o 
   3   9   0      979.34      972.51     22.23 o 
   4   9   0      596.22      594.60     16.58 o 
   5   9   0      272.99      267.00     10.94 o 
   6   9   0      545.25      563.09     16.99 o 
   7   9   0      267.09      300.20     12.56 o 
   8   9   0        0.50       -6.87      6.87 o 
   9   9   0       74.85       57.88     10.17 o 
  -2  10   0        6.80       -9.37      9.55 o 
   0  10   0      443.23      523.03     22.66 o 
   1  10   0     1238.09     1253.71     38.37 o 
   2  10   0     1356.79     1344.67     28.73 o 
   3  10   0      332.40      381.46     13.79 o 
   4  10   0       36.71       30.94      7.06 o 
   5  10   0      355.56      360.32     13.82 o 
   6  10   0      109.94      116.86      9.17 o 
   7  10   0      366.65      348.71     14.29 o 
   8  10   0       86.74       65.15     10.04 o 
   1  11   0      770.43      879.53     31.37 o 
   2  11   0      265.68      238.89     16.49 o 
   3  11   0      418.19      443.03     21.94 o 
   4  11   0      827.12      848.48     22.66 o 
   5  11   0      166.57      180.16     10.53 o 
   6  11   0       48.17       47.74      9.20 o 
   7  11   0      145.43      136.67     12.61 o 
   2  12   0      152.76      167.43     15.54 o 
   3  12   0      136.29      142.28     14.71 o 
   4  12   0      421.16      437.04     23.01 o 
   5  12   0       23.11       34.52     12.45 o 
  -5 -12   1      451.79      498.01     25.15 o 
  -4 -12   1      132.53      171.28     18.39 o 
  -3 -12   1       62.74       79.00     14.23 o 
  -2 -12   1      171.17      181.66     16.13 o 
  -7 -11   1      167.10      145.25     12.72 o 
  -6 -11   1       58.25       56.31      9.50 o 
  -5 -11   1      267.15      301.58     18.98 o 
  -4 -11   1      172.21      152.66     14.23 o 
  -3 -11   1        0.89       -5.34      8.24 o 
  -1 -11   1      372.76      357.51     20.28 o 
   0 -11   1      100.08       95.66     15.48 o 
  -8 -10   1      342.94      363.68     15.14 o 
  -7 -10   1       91.16       68.22     11.86 o 
  -6 -10   1       17.78       15.57      7.35 o 
  -5 -10   1      452.68      437.81     15.06 o 
  -4 -10   1       63.28       49.10     14.65 o 
  -3 -10   1       37.88       18.62      8.66 o 
  -2 -10   1      260.53      257.22     15.48 o 
  -1 -10   1       48.91       35.41     10.68 o 
   0 -10   1      191.72      167.78     14.59 o 
   1 -10   1      241.11      243.83     11.87 o 
   2 -10   1      282.23      306.32     18.86 o 
  -9  -9   1       37.69       41.81     14.29 o 
  -8  -9   1      267.80      270.19     12.69 o 
  -7  -9   1      602.55      606.37     17.81 o 
  -6  -9   1        0.23       -5.74      5.74 o 
  -5  -9   1       21.82       16.51      6.12 o 
  -4  -9   1       37.46       19.43      7.62 o 
  -3  -9   1        2.44       -2.79      6.94 o 
  -2  -9   1       10.22       12.65     10.94 o 
  -1  -9   1        2.54       -2.67      7.18 o 
   0  -9   1      519.73      493.31     20.79 o 
   1  -9   1     1319.54     1348.67     27.76 o 
   2  -9   1      480.44      530.45     23.37 o 
   3  -9   1      262.42      282.48     18.27 o 
  -9  -8   1      102.39      102.13     16.37 o 
  -8  -8   1       53.45       34.26      7.65 o 
  -7  -8   1      191.88      186.28      9.62 o 
  -6  -8   1      121.29      118.08      7.81 o 
  -5  -8   1       27.39       16.58      5.45 o 
  -4  -8   1        9.62        5.17      4.83 o 
  -2  -8   1      882.25      867.30     17.69 o 
  -1  -8   1       15.67       10.13      3.47 o 
   0  -8   1       18.68       13.59      7.13 o 
   1  -8   1     2752.28     2845.41     47.49 o 
   2  -8   1     2362.62     1007.76     31.14 o 
   3  -8   1      509.58      534.96     24.02 o 
   4  -8   1      379.53      390.24     21.59 o 
  -9  -7   1        0.38       -8.30     10.14 o 
  -8  -7   1      336.99      334.07     18.65 o 
  -7  -7   1       37.75       23.53      6.09 o 
  -6  -7   1      220.98      206.54      9.08 o 
  -5  -7   1      215.57      215.87      8.97 o 
  -4  -7   1     1025.62      972.63     20.63 o 
  -3  -7   1      135.46      135.55      6.73 o 
  -2  -7   1      297.42      316.40      7.67 o 
  -1  -7   1     1962.95     1925.16     39.90 o 
   0  -7   1     3494.46     3684.78     47.08 o 
   1  -7   1      542.85      536.98     13.90 o 
   2  -7   1     2508.09     2318.31    170.15 o 
   3  -7   1     1523.53     1575.15     44.84 o 
   4  -7   1      204.11      211.25     15.42 o 
   5  -7   1      734.09      771.59     30.78 o 
 -10  -6   1       11.87        6.17     12.16 o 
  -9  -6   1      227.70      210.36     16.25 o 
  -8  -6   1       82.86       70.75     12.69 o 
  -7  -6   1      288.90      239.06     25.65 o 
  -6  -6   1      101.32      102.46      6.60 o 
  -5  -6   1      467.48      442.41     12.14 o 
  -4  -6   1     1170.75     1140.88     17.09 o 
  -3  -6   1     3073.96     3011.97     38.22 o 
  -2  -6   1      925.79      949.79     14.64 o 
  -1  -6   1     1492.01     1447.31     20.55 o 
   0  -6   1     2819.12     2991.59     44.77 o 
   1  -6   1     1926.91     1968.51     27.34 o 
   2  -6   1      844.07      943.42     30.04 o 
   3  -6   1     2753.43     2821.06     38.20 o 
   4  -6   1      315.12      289.48     16.72 o 
   5  -6   1        3.76        1.90      8.54 o 
   6  -6   1      168.12      166.83     16.13 o 
 -10  -5   1        9.29        2.67     11.57 o 
  -9  -5   1       84.06       84.81     14.35 o 
  -8  -5   1      145.25      131.49     11.86 o 
  -7  -5   1        7.03       12.08      4.68 o 
  -5  -5   1      193.58      194.25      5.61 o 
  -4  -5   1     1034.56     1079.36     15.90 o 
  -3  -5   1     1076.58     1016.90     17.97 o 
  -2  -5   1     1404.94     1448.92     43.38 o 
  -1  -5   1     1813.24     1954.35     25.61 o 
   0  -5   1     8103.80     8425.26     98.67 o 
   1  -5   1     2657.01     2719.20     35.45 o 
   2  -5   1       26.34       19.00      4.28 o 
   3  -5   1      937.50      960.05     16.00 o 
   4  -5   1     1659.01     1660.14     31.27 o 
   5  -5   1      267.36      267.54     16.25 o 
   6  -5   1        6.37        5.52      8.36 o 
   7  -5   1        2.97        9.31     11.33 o 
 -10  -4   1       19.33       21.65     13.23 o 
  -9  -4   1       79.15       88.67     13.05 o 
  -8  -4   1        0.49        4.21      7.29 o 
  -7  -4   1        2.97        5.64      4.45 o 
  -6  -4   1      225.94      225.45      6.41 o 
  -5  -4   1      438.34      441.19     10.63 o 
  -4  -4   1      974.71      907.71     13.62 o 
  -3  -4   1    14540.66    14837.80    169.96 o 
  -2  -4   1     5675.85     5683.46     80.65 o 
  -1  -4   1      938.79      924.88     13.77 o 
   0  -4   1     9550.85    10021.26    142.54 o 
   1  -4   1     4194.75     4390.89     60.93 o 
   2  -4   1      599.84      563.16     10.01 o 
   3  -4   1      697.73      743.44     12.81 o 
   4  -4   1      725.47      710.35     16.60 o 
   5  -4   1        2.09       -0.09      4.71 o 
   6  -4   1       15.64       19.83      6.58 o 
   7  -4   1      113.33      102.90     14.83 o 
 -10  -3   1        2.54       -2.73     11.62 o 
  -9  -3   1      202.08      197.26     15.89 o 
  -8  -3   1       33.08       49.01      9.58 o 
  -7  -3   1      176.50      169.88      8.13 o 
  -6  -3   1     1903.72     1925.82     26.65 o 
  -5  -3   1     1257.13     1263.35     18.19 o 
  -4  -3   1     1485.23     1465.63     23.55 o 
  -3  -3   1     6796.43     6963.00    110.29 o 
  -2  -3   1     5520.10     5754.71    154.91 o 
  -1  -3   1     2463.33     2666.68     32.26 o 
   0  -3   1     8589.94     8983.11    103.50 o 
   1  -3   1      762.36      630.59     11.90 o 
   2  -3   1     1378.48     1503.39     20.32 o 
   3  -3   1      221.09      239.50      6.01 o 
   4  -3   1      124.04      108.58      4.69 o 
   5  -3   1       27.68       20.83      4.97 o 
   6  -3   1      832.11      800.07     19.52 o 
   7  -3   1       68.18      100.65     16.55 o 
   8  -3   1      106.04       90.68     14.89 o 
  -9  -2   1       38.74       46.80      8.28 o 
  -8  -2   1      440.84      427.49     16.52 o 
  -7  -2   1        2.82        4.86      4.07 o 
  -6  -2   1     1516.93     1499.91     27.66 o 
  -5  -2   1     2486.12     2448.48     31.64 o 
  -4  -2   1     1557.10     1494.70     20.01 o 
  -3  -2   1     3333.36     3415.95     40.95 o 
  -2  -2   1     3193.46     3265.48     38.76 o 
  -1  -2   1     4891.70     5316.66     61.62 o 
   0  -2   1      269.69      277.16      4.59 o 
   1  -2   1     1380.88     1461.09     22.88 o 
   2  -2   1        1.85        3.57      2.22 o 
   3  -2   1      209.96      233.91      5.55 o 
   4  -2   1      156.95      194.92      8.41 o 
   5  -2   1        5.24        2.46      3.68 o 
   6  -2   1      382.85      387.32     16.75 o 
   7  -2   1      448.28      498.37     19.69 o 
   8  -2   1      276.18      266.58     12.33 o 
  -9  -1   1        5.92        2.35      6.84 o 
  -8  -1   1      226.74      222.21     10.40 o 
  -7  -1   1      416.97      415.21     12.85 o 
  -6  -1   1     2089.44     2029.80     47.65 o 
  -5  -1   1     3664.70     3711.69     45.96 o 
  -4  -1   1     1877.07     1924.75     24.94 o 
  -3  -1   1      271.82      273.05      5.13 o 
  -2  -1   1     5239.96     5537.94     64.22 o 
  -1  -1   1     8674.12     9360.42    178.63 o 
   0  -1   1      615.27      704.13     10.94 o 
   1  -1   1    17557.20    18039.87    254.47 o 
   2  -1   1      540.01      632.41      9.29 o 
   3  -1   1     1952.66     2252.73     28.49 o 
   4  -1   1      781.23      800.17     12.75 o 
   5  -1   1       35.65       26.97      4.69 o 
   6  -1   1      272.66      250.06      9.47 o 
   7  -1   1      279.67      286.52     11.11 o 
   8  -1   1      304.76      329.00     18.98 o 
   9  -1   1      459.56      437.59     16.35 o 
  -9   0   1      246.27      259.74     12.59 o 
  -8   0   1      577.78      601.89     17.44 o 
  -7   0   1     1345.96     1372.10     27.99 o 
  -6   0   1      645.38      616.46     15.45 o 
  -5   0   1     4233.12     4530.51    196.78 o 
  -4   0   1     3831.86     3767.02     51.69 o 
  -3   0   1     3432.70     3850.22     45.98 o 
  -2   0   1      333.13      368.95      7.47 o 
  -1   0   1     4905.78     5278.94     75.75 o 
   1   0   1        0.29        3.37      1.13 o 
   2   0   1     2827.38     3065.67     36.54 o 
   3   0   1     1199.85     1265.62     17.01 o 
   4   0   1     3985.01     4065.70     49.42 o 
   5   0   1     2041.38     2056.84     28.71 o 
   6   0   1       93.01       93.22      6.14 o 
   7   0   1     1482.21     1518.80     36.06 o 
   8   0   1     1244.99     1291.14     28.82 o 
   9   0   1        3.37        2.24      7.35 o 
  -9   1   1        1.80        6.55      7.78 o 
  -8   1   1      350.67      345.44     13.57 o 
  -7   1   1     1404.80     1378.82     28.68 o 
  -6   1   1      890.61      875.70     19.85 o 
  -5   1   1      987.00      993.81     20.39 o 
  -4   1   1     2265.80     2228.77     28.68 o 
  -3   1   1     1056.25     1114.35     15.20 o 
  -2   1   1     1202.97     1297.18     16.65 o 
  -1   1   1     2097.06     2258.04     27.28 o 
   0   1   1      855.19      938.87     11.61 o 
   1   1   1      196.35      227.62     10.23 o 
   2   1   1     6160.46     6600.13     93.89 o 
   3   1   1      664.15      688.53     10.32 o 
   4   1   1     3182.91     3321.63     40.83 o 
   5   1   1     5132.96     5344.13     64.59 o 
   6   1   1      210.12      197.92      6.25 o 
   7   1   1      442.67      449.94     22.57 o 
   8   1   1     1019.62     1040.77     23.83 o 
   9   1   1      390.42      376.16     14.40 o 
  -8   2   1      165.11      180.26     10.75 o 
  -7   2   1      928.82      895.50     22.04 o 
  -6   2   1      653.01      613.94     16.32 o 
  -5   2   1       76.13       71.91      6.25 o 
  -4   2   1     1081.85     1131.36     16.50 o 
  -3   2   1     2802.09     2917.34     36.16 o 
  -2   2   1      142.23      144.51      3.69 o 
  -1   2   1      318.22      371.37      7.18 o 
   0   2   1      645.12      727.25     15.84 o 
   1   2   1      453.63      476.04      9.85 o 
   2   2   1     7582.66     8081.85     93.32 o 
   3   2   1     4276.87     4239.89     83.33 o 
   4   2   1      709.51      659.70     10.42 o 
   5   2   1     1574.90     1518.10     21.23 o 
   6   2   1     2018.12     2117.26     28.93 o 
   7   2   1      439.73      445.35     12.90 o 
   8   2   1      132.61      147.81      8.21 o 
   9   2   1      309.40      322.46     19.51 o 
  -8   3   1       93.88      101.32     10.77 o 
  -7   3   1      319.97      357.62     13.56 o 
  -6   3   1     2206.15     2229.99     40.88 o 
  -5   3   1     1407.25     1379.56     27.30 o 
  -4   3   1       28.11       27.45      8.96 o 
  -3   3   1      331.89      368.61      8.99 o 
  -2   3   1      195.92      198.32      4.91 o 
  -1   3   1        1.17        0.96      1.41 o 
   0   3   1       15.81       13.39      1.60 o 
   1   3   1     1120.14     1188.45     19.51 o 
   2   3   1     5185.62     5413.38     77.29 o 
   3   3   1     5069.28     5472.78     83.53 o 
   4   3   1      354.63      332.85      6.50 o 
   5   3   1     2545.85     2496.10     39.56 o 
   6   3   1     1219.32     1220.77     18.56 o 
   7   3   1     1098.32     1124.29     18.35 o 
   8   3   1      431.26      416.58     20.11 o 
   9   3   1      326.37      355.02     20.28 o 
  10   3   1        9.94       19.33     11.51 o 
  -7   4   1       45.64       54.56     18.21 o 
  -6   4   1      123.40      145.80      9.04 o 
  -5   4   1      361.83      377.82     12.59 o 
  -4   4   1      775.82      758.12     17.67 o 
  -3   4   1       35.72       36.21      6.98 o 
  -2   4   1      549.43      591.99     10.31 o 
  -1   4   1     3491.01     3768.22     53.46 o 
   0   4   1     3220.95     3337.46     40.60 o 
   1   4   1     7743.29     8348.30    119.90 o 
   2   4   1     1532.86     1420.43     18.57 o 
   3   4   1     4991.14     4876.19     57.88 o 
   4   4   1     1346.11     1287.06     17.68 o 
   5   4   1     2746.93     2853.61     36.31 o 
   6   4   1     1453.32     1423.87     25.50 o 
   7   4   1      487.16      480.75     13.30 o 
   8   4   1      123.12      109.19     11.57 o 
   9   4   1      216.62      203.37     15.18 o 
  10   4   1      197.36      200.40     17.73 o 
  -7   5   1       25.73       18.98     11.86 o 
  -6   5   1       19.80       14.19     17.26 o 
  -5   5   1       57.88       61.50     19.48 o 
  -4   5   1        1.59        2.76      4.38 o 
  -3   5   1     1301.13     1296.21     25.29 o 
  -2   5   1        5.02        2.88      2.59 o 
  -1   5   1     1081.69     1172.13     17.33 o 
   0   5   1     4502.85     4770.27     57.53 o 
   1   5   1     2403.10     2403.75     30.52 o 
   2   5   1     2453.17     2623.61     32.79 o 
   3   5   1     2189.79     2221.71     28.35 o 
   4   5   1      399.95      320.92      6.27 o 
   5   5   1      921.76      923.68     18.99 o 
   6   5   1     1754.42     1751.60     34.34 o 
   7   5   1      812.29      808.60     28.35 o 
   8   5   1        0.47       -7.89      7.89 o 
   9   5   1       60.63       65.95     12.75 o 
  10   5   1        9.84       -0.18     12.34 o 
  -6   6   1       24.55       26.10     11.57 o 
  -5   6   1       28.80       40.31      7.19 o 
  -4   6   1       37.26       20.59      5.58 o 
  -3   6   1     2390.98     2494.09     43.19 o 
  -2   6   1       19.28       12.35      5.05 o 
  -1   6   1      543.61      554.28     13.71 o 
   0   6   1     3250.27     3430.30     43.28 o 
   1   6   1     3789.86     3778.41     46.73 o 
   2   6   1     1080.53     1083.21     15.95 o 
   3   6   1      263.40      236.32      5.53 o 
   4   6   1     2222.01     2097.42     48.10 o 
   5   6   1      185.45      191.30      7.98 o 
   6   6   1      583.96      561.42     14.74 o 
   7   6   1      500.60      484.90     14.17 o 
   8   6   1      160.28      138.90      8.77 o 
   9   6   1        0.10       -3.14      9.49 o 
  10   6   1       39.09       28.88     13.76 o 
  -5   7   1       48.23       32.44     11.21 o 
  -4   7   1       92.74       64.53     11.74 o 
  -3   7   1      605.48      577.88     16.19 o 
  -2   7   1     1938.00     2038.39     29.37 o 
   0   7   1      622.25      644.60     12.13 o 
   1   7   1     5780.90     5857.26     71.05 o 
   2   7   1     2363.36     2339.34     31.16 o 
   3   7   1      615.46      650.97     16.22 o 
   4   7   1     3229.06     3059.54     50.43 o 
   5   7   1      418.67      392.52     11.89 o 
   6   7   1      190.44      192.14      8.65 o 
   7   7   1      428.28      421.65     13.51 o 
   8   7   1      236.52      257.05     11.39 o 
   9   7   1      297.71      293.40     18.56 o 
  -4   8   1      216.40      247.61     17.79 o 
  -3   8   1      848.36      892.58     31.49 o 
  -2   8   1     1229.96     1281.36     26.66 o 
   0   8   1      751.17      770.95     17.24 o 
   1   8   1     2141.81     2198.41     30.66 o 
   2   8   1     2272.75     2187.55     38.71 o 
   3   8   1        5.97        9.38      4.38 o 
   4   8   1     1066.67     1031.27     22.40 o 
   5   8   1      352.56      346.15     12.00 o 
   6   8   1        0.03       -2.43      5.07 o 
   7   8   1       78.36       49.24      9.40 o 
   8   8   1        5.00       -3.19      6.52 o 
   9   8   1       14.11        5.60      8.84 o 
  -3   9   1      182.15      186.82     16.13 o 
  -2   9   1      693.35      681.21     26.45 o 
  -1   9   1      999.58        2.73      7.95 o 
   1   9   1      700.22      734.56     18.45 o 
   2   9   1     1552.01     1652.29     32.22 o 
   3   9   1      182.17      180.82      9.07 o 
   4   9   1       49.18       41.06      6.62 o 
   5   9   1      115.73      111.00      8.30 o 
   6   9   1       73.35       63.54      8.60 o 
   7   9   1      170.38      164.09      9.98 o 
   8   9   1        0.15        5.90      8.99 o 
   9   9   1        0.57       25.28     29.15 o 
   0  10   1      791.12      782.33     27.64 o 
   2  10   1     1040.57     1027.48     24.11 o 
   3  10   1      132.90      149.92      9.35 o 
   4  10   1        0.38        0.81      7.06 o 
   5  10   1       21.30       17.18      6.78 o 
   6  10   1        7.87        2.40      6.54 o 
   7  10   1       14.90       16.45      7.74 o 
   8  10   1       71.38       65.39      9.78 o 
   0  11   1      300.30      314.63     18.33 o 
   1  11   1      151.21      181.24     14.71 o 
   2  11   1       69.86       79.83     12.63 o 
   3  11   1      115.08      124.44     10.38 o 
   4  11   1        5.66        9.23     17.56 o 
   5  11   1       70.77       49.63      9.11 o 
   6  11   1      122.10      132.06     11.73 o 
   7  11   1        4.38        5.12      8.22 o 
   2  12   1       81.06       81.25     14.71 o 
   3  12   1       10.74        5.93     11.15 o 
   4  12   1       53.68       54.03     13.05 o 
   5  12   1       55.44       94.05     12.13 o 
  -5 -12   2       10.84        8.13     11.33 o 
  -4 -12   2       61.36       39.85     12.28 o 
  -3 -12   2        0.18       -5.46     10.68 o 
  -7 -11   2       27.64       30.17      9.72 o 
  -6 -11   2        2.26        3.50     10.91 o 
  -5 -11   2        1.40       10.85     10.38 o 
  -4 -11   2      237.04      248.14     17.08 o 
  -2 -11   2      106.54      121.70     15.72 o 
  -1 -11   2      584.00      552.81     25.27 o 
   0 -11   2      596.14      736.13     29.95 o 
  -8 -10   2       64.89       44.77      9.62 o 
  -7 -10   2      163.70      155.22     10.61 o 
  -6 -10   2        1.99       -1.41      7.03 o 
  -5 -10   2       18.33        8.28      6.93 o 
  -4 -10   2      506.06      505.48     22.54 o 
  -3 -10   2     1321.47     1293.21     39.56 o 
  -2 -10   2      242.66      280.41     16.78 o 
  -1 -10   2      411.96      348.55     18.98 o 
   0 -10   2      997.81     1082.25     35.64 o 
   1 -10   2      413.87      419.43     19.16 o 
   2 -10   2      243.78      297.43     19.04 o 
  -8  -9   2        2.09        0.56      7.43 o 
  -7  -9   2       13.35       10.89      7.23 o 
  -6  -9   2      261.98      265.43     11.61 o 
  -5  -9   2      713.94      704.37     18.72 o 
  -4  -9   2      191.98      141.15     12.22 o 
  -3  -9   2     1346.71     1370.73     28.01 o 
  -2  -9   2      212.08      238.48     14.71 o 
  -1  -9   2      239.41      261.84     12.96 o 
   0  -9   2      554.89      560.62     24.76 o 
   1  -9   2     1088.66     1119.98     41.46 o 
   2  -9   2       71.25       90.86     13.28 o 
   3  -9   2      334.53      372.51     21.17 o 
  -9  -8   2       34.76       38.61     12.99 o 
  -8  -8   2       70.16       56.05      8.37 o 
  -7  -8   2        1.77       -3.18      6.70 o 
  -6  -8   2       22.88       15.12      5.70 o 
  -5  -8   2     1002.73     1050.24     23.00 o 
  -4  -8   2      879.28      460.52     18.92 o 
  -3  -8   2     3144.85     3014.05     50.26 o 
  -2  -8   2     2178.50     2145.33     35.46 o 
  -1  -8   2        2.22       16.73     18.00 o 
   0  -8   2      161.05      167.19      7.99 o 
   1  -8   2     1400.71     1422.40     34.07 o 
   2  -8   2      407.21      401.79     13.44 o 
   3  -8   2      102.44      114.17     14.00 o 
  -9  -7   2      279.20      293.10     19.75 o 
  -8  -7   2       31.66       24.26      9.96 o 
  -7  -7   2      474.23      456.30     14.12 o 
  -6  -7   2      786.36      739.96     17.94 o 
  -5  -7   2     1244.32     1262.83     35.61 o 
  -4  -7   2       82.79       81.90      8.13 o 
  -3  -7   2     2618.68     2587.85     43.06 o 
  -2  -7   2     1572.62     1501.89     21.95 o 
  -1  -7   2     1296.58     1412.91     21.09 o 
   0  -7   2     1251.37     1273.77     19.68 o 
   1  -7   2       41.11       31.61      6.58 o 
   2  -7   2      910.45      949.85     23.34 o 
   3  -7   2      252.46      229.34     15.00 o 
   4  -7   2        1.75       -7.47      8.60 o 
   5  -7   2       17.71       12.87     11.39 o 
  -9  -6   2      108.19      112.39     15.24 o 
  -8  -6   2      432.65      467.94     22.12 o 
  -7  -6   2       58.18       35.56     14.89 o 
  -6  -6   2      736.02      745.72     17.55 o 
  -5  -6   2     1674.22     1584.01     22.77 o 
  -4  -6   2     1255.57     1300.24     24.55 o 
  -3  -6   2      319.75      326.99     11.18 o 
  -2  -6   2     1232.82     1250.26     18.31 o 
  -1  -6   2      639.22      675.29     11.68 o 
   0  -6   2        1.23       -0.76      2.40 o 
   1  -6   2       42.70       39.17      9.51 o 
   2  -6   2      711.64      731.78     13.44 o 
   3  -6   2      334.06      346.13     11.49 o 
   4  -6   2      653.85      697.58     26.87 o 
   5  -6   2      138.56      115.95     14.83 o 
   6  -6   2      109.14      139.73     17.44 o 
 -10  -5   2       24.41       13.58     12.40 o 
  -9  -5   2       50.29       65.06     13.94 o 
  -8  -5   2      845.81      842.41     30.96 o 
  -7  -5   2      589.47      578.54     18.83 o 
  -6  -5   2        1.14        3.79      3.48 o 
  -5  -5   2      402.33      390.42      8.29 o 
  -4  -5   2     5328.15     5365.00     64.57 o 
  -3  -5   2      410.13      332.82     16.68 o 
  -2  -5   2     1210.84     1240.28     26.51 o 
  -1  -5   2     2013.37     2267.15     40.71 o 
   0  -5   2      454.61      437.68     13.63 o 
   1  -5   2      116.01       98.78      3.93 o 
   2  -5   2       16.45       16.75      8.92 o 
   3  -5   2      578.51      597.40     11.66 o 
   4  -5   2      631.28      642.84     24.20 o 
   5  -5   2      390.54      397.54     19.93 o 
   6  -5   2      160.96      138.84     14.06 o 
   7  -5   2      176.38      190.85     17.02 o 
 -10  -4   2      247.94      276.14     19.81 o 
  -9  -4   2       91.28       98.04     14.47 o 
  -8  -4   2      590.53      576.59     24.67 o 
  -7  -4   2     1685.25     1668.10     30.95 o 
  -6  -4   2      803.46      802.90     13.73 o 
  -5  -4   2        2.54        1.40      2.44 o 
  -4  -4   2     2703.65     2717.21     34.35 o 
  -3  -4   2     4288.75     4572.37     56.09 o 
  -2  -4   2      325.89      320.90      8.52 o 
  -1  -4   2      783.26      782.98     12.01 o 
   0  -4   2      959.95      978.60     14.08 o 
   1  -4   2      370.53      386.07      7.88 o 
   2  -4   2     1311.86     1432.59     37.78 o 
   3  -4   2      359.31      350.53      7.99 o 
   4  -4   2      870.30      937.32     15.87 o 
   5  -4   2     1922.92     1997.38     39.94 o 
   6  -4   2      344.91      386.80     19.93 o 
   7  -4   2      515.32      487.69     24.02 o 
 -10  -3   2      279.66      278.92     20.40 o 
  -9  -3   2       99.88      126.56     13.70 o 
  -8  -3   2      193.37      196.23      9.61 o 
  -7  -3   2     1654.78     1686.68     31.51 o 
  -6  -3   2      883.04      887.97     14.65 o 
  -5  -3   2       55.07       52.72      3.43 o 
  -4  -3   2     1737.75     1662.86     23.39 o 
  -3  -3   2     1213.63     1228.65     16.75 o 
  -2  -3   2      273.29      256.00      6.24 o 
  -1  -3   2      261.79      242.57      4.79 o 
   0  -3   2       10.02       11.51      1.60 o 
   1  -3   2     4199.69     4711.47     56.01 o 
   2  -3   2     4694.19     4755.39     70.32 o 
   3  -3   2     1978.97     2001.95     26.75 o 
   4  -3   2     1392.58     1500.94     21.88 o 
   5  -3   2     1650.01     1722.66     31.76 o 
   6  -3   2      548.13      552.62     21.47 o 
   7  -3   2      358.42      347.13     19.45 o 
   8  -3   2     1098.59     1209.70     41.16 o 
  -9  -2   2      401.41      398.25     14.79 o 
  -8  -2   2      297.67      282.76     17.97 o 
  -7  -2   2        8.50        4.48      4.42 o 
  -6  -2   2     1051.25     1014.04     20.80 o 
  -5  -2   2      422.99      415.47      8.14 o 
  -4  -2   2      665.74      677.84     10.66 o 
  -3  -2   2       12.12        7.33      1.60 o 
  -2  -2   2      818.95      954.91     12.91 o 
  -1  -2   2      947.10      992.14     13.01 o 
   0  -2   2      110.35      109.51      3.58 o 
   1  -2   2      108.58      118.80      3.02 o 
   2  -2   2    13579.63    14827.41    209.08 o 
   3  -2   2     2045.98     1876.50     28.42 o 
   4  -2   2     1056.78     1073.80     16.43 o 
   5  -2   2     1448.02     1471.65     24.63 o 
   6  -2   2     1242.74     1275.16     26.08 o 
   7  -2   2      216.36      215.51     10.26 o 
   8  -2   2      135.18      158.00     14.95 o 
  -9  -1   2      285.83      319.31     13.33 o 
  -8  -1   2      376.53      371.45     13.30 o 
  -7  -1   2      272.48      276.23     10.45 o 
  -6  -1   2     1101.18     1074.76     22.06 o 
  -5  -1   2      868.80      845.02     14.79 o 
  -4  -1   2      257.94      277.28      5.74 o 
  -3  -1   2     1086.88     1045.85     14.15 o 
  -2  -1   2      551.02      531.42      7.73 o 
  -1  -1   2     1074.36     1129.42     14.26 o 
   0  -1   2     1403.03     1409.99     21.11 o 
   1  -1   2       80.78       92.28      2.34 o 
   2  -1   2     4237.79     4574.82     66.41 o 
   3  -1   2     3883.99     3748.90     63.74 o 
   4  -1   2     4764.32     5116.50     61.86 o 
   5  -1   2     1230.92     1302.62     19.62 o 
   6  -1   2     1674.81     1720.37     31.93 o 
   7  -1   2       85.30      101.67     20.99 o 
   8  -1   2      109.62      132.15     10.43 o 
   9  -1   2      469.83      494.17     17.51 o 
  -9   0   2      386.08      404.39     15.40 o 
  -8   0   2      132.41      128.30      9.19 o 
  -7   0   2       34.94       34.14      6.22 o 
  -6   0   2      154.07      138.92      7.30 o 
  -5   0   2      311.40      301.02      9.54 o 
  -4   0   2      232.94      273.28      5.65 o 
  -3   0   2        3.39        0.38      1.26 o 
  -2   0   2    24547.50    26081.83    302.14 o 
  -1   0   2     3309.13     3745.27     53.20 o 
   0   0   2     5525.06     6001.92     71.21 o 
   1   0   2     6519.01     7126.75    101.57 o 
   2   0   2     2287.02     2413.99     29.36 o 
   3   0   2     3891.41     4069.55     48.79 o 
   4   0   2     5125.86     5266.82     63.13 o 
   5   0   2     3002.07     3023.45     38.88 o 
   6   0   2      896.90      910.93     15.64 o 
   7   0   2     1033.16     1058.81     23.14 o 
   8   0   2        0.16       -4.47      5.80 o 
   9   0   2        0.54        7.31      9.49 o 
  -9   1   2       30.35       34.75      8.72 o 
  -8   1   2      133.11      136.18      9.25 o 
  -7   1   2       26.64       28.54      6.34 o 
  -6   1   2        0.52        3.85      4.15 o 
  -5   1   2        5.37        5.54      3.51 o 
  -4   1   2     1037.84     1107.59     15.61 o 
  -3   1   2     9448.60    10282.71    169.00 o 
  -2   1   2       43.26       32.33      3.44 o 
  -1   1   2       15.87       13.69      1.34 o 
   0   1   2    13935.38    14982.01    200.72 o 
   1   1   2     9050.41     9756.14    133.08 o 
   2   1   2     6707.62     7131.14    108.40 o 
   3   1   2     4624.05     4355.30    269.11 o 
   4   1   2     4967.21     5169.33     61.74 o 
   5   1   2     1162.83     1196.23     17.80 o 
   6   1   2        1.90        2.11      3.07 o 
   7   1   2      263.96      258.90     11.06 o 
   8   1   2       49.46       68.52      7.85 o 
   9   1   2       14.25       26.39     12.04 o 
  -8   2   2       24.06       30.04      7.99 o 
  -7   2   2      156.16      136.40      8.75 o 
  -6   2   2      586.99      564.00     18.27 o 
  -5   2   2       32.71       28.32      6.79 o 
  -4   2   2      482.07      537.60     13.14 o 
  -3   2   2     8092.77     8562.97     99.82 o 
  -2   2   2     9387.39    10183.42    117.60 o 
  -1   2   2     2870.07     3031.28     36.28 o 
   0   2   2       29.78       30.44      4.93 o 
   1   2   2     2866.81     3200.36     38.51 o 
   2   2   2     1841.04     1931.24     29.15 o 
   3   2   2     1763.41     1650.23     21.13 o 
   4   2   2     5698.09     5760.01    109.10 o 
   5   2   2     1355.81     1345.90     19.30 o 
   6   2   2       29.23       28.15      3.59 o 
   7   2   2        0.39       -4.19      4.19 o 
   8   2   2       89.20      103.88     13.23 o 
   9   2   2       47.78       59.49     12.40 o 
  -8   3   2       22.53       25.83     14.83 o 
  -7   3   2       17.10       11.22      6.61 o 
  -6   3   2       83.81       91.51      8.37 o 
  -5   3   2     1390.80     1341.13     26.86 o 
  -4   3   2      234.23      250.27     11.15 o 
  -3   3   2       42.55       42.18      4.74 o 
  -2   3   2     7771.52     8085.29    110.92 o 
  -1   3   2     8637.16     9063.62    225.51 o 
   0   3   2     1527.76     1546.92     19.85 o 
   1   3   2    11532.42    11844.24    135.79 o 
   2   3   2    13934.91    15148.68    272.93 o 
   3   3   2       10.65       17.42      1.58 o 
   4   3   2     1438.63     1432.36     19.33 o 
   5   3   2     1629.08     1636.36     29.62 o 
   6   3   2      138.75      135.56     15.84 o 
   7   3   2        1.80        3.64      4.82 o 
   8   3   2       28.45       25.50      8.60 o 
   9   3   2       23.55       32.38     10.97 o 
  10   3   2      246.60      264.69     19.22 o 
  -7   4   2       39.96       51.82     15.78 o 
  -6   4   2      329.56      343.14     13.02 o 
  -5   4   2     1375.03     1428.17     29.04 o 
  -4   4   2     1805.12     1777.00     35.26 o 
  -3   4   2      325.43      320.82      9.83 o 
  -2   4   2     4698.68     4863.88     58.80 o 
  -1   4   2     6250.39     6597.11     77.65 o 
   0   4   2     2532.68     2672.71     33.19 o 
   1   4   2     8098.43     9026.34    104.38 o 
   2   4   2     2610.21     2517.49     39.34 o 
   3   4   2      350.14      338.42      8.76 o 
   4   4   2      337.68      344.75      6.48 o 
   5   4   2      198.21      174.16      5.07 o 
   6   4   2      138.37      130.65      6.70 o 
   7   4   2       86.86       82.97      8.96 o 
   8   4   2       70.04       69.98     11.33 o 
   9   4   2      123.79      148.27     14.23 o 
  10   4   2      328.24      341.91     21.94 o 
  -7   5   2      190.26      178.66     11.53 o 
  -6   5   2      248.87      239.87     11.45 o 
  -5   5   2      513.82      530.17     15.82 o 
  -4   5   2     1515.41     1546.72     30.32 o 
  -3   5   2     1052.00     1049.75     21.95 o 
  -2   5   2     2255.50     2307.73     30.80 o 
  -1   5   2     2888.09     3099.45     41.67 o 
   0   5   2      629.76      575.18     12.32 o 
   1   5   2     1524.01     1603.18     21.43 o 
   2   5   2     2858.98     2982.10     36.82 o 
   3   5   2        4.33        7.44      2.91 o 
   4   5   2     1170.90     1163.28     22.05 o 
   5   5   2      245.91      249.59      8.60 o 
   6   5   2       35.58       28.80      5.29 o 
   7   5   2      141.39      109.12     16.10 o 
   8   5   2      126.16      117.79     12.16 o 
   9   5   2       63.61       59.72     11.74 o 
  10   5   2      466.18      540.29     27.28 o 
  -6   6   2      389.93      410.88     15.85 o 
  -5   6   2      300.64      269.61     21.26 o 
  -4   6   2      892.70      941.66     22.23 o 
  -3   6   2     1434.57     1429.93     28.26 o 
  -2   6   2      811.45      846.08     15.18 o 
  -1   6   2     2283.76     2433.65     39.13 o 
   0   6   2     1304.43     1292.51     23.46 o 
   1   6   2     1050.47     1151.72     17.09 o 
   2   6   2      264.03      261.33      5.94 o 
   3   6   2      165.46      138.60      6.42 o 
   4   6   2      291.17      280.66      9.17 o 
   5   6   2      656.03      670.43     16.04 o 
   6   6   2       50.91       39.98      5.84 o 
   7   6   2      565.65      535.25     15.57 o 
   8   6   2      169.28      163.66      9.36 o 
   9   6   2       59.09       62.51     12.87 o 
  10   6   2      126.12      161.38     19.75 o 
  -5   7   2      571.87      595.03     27.16 o 
  -4   7   2     1091.25     1132.65     25.98 o 
  -3   7   2      972.64      986.54     22.69 o 
  -2   7   2     2038.71     2089.13     37.72 o 
  -1   7   2       65.84       40.11      4.31 o 
   0   7   2      304.25      279.41      9.32 o 
   1   7   2      484.00      479.32     12.79 o 
   2   7   2       10.71        9.46      4.42 o 
   3   7   2       45.85       36.60      6.61 o 
   4   7   2       51.28       51.10      7.29 o 
   5   7   2      518.23      497.86     13.98 o 
   6   7   2     1123.82     1085.19     23.58 o 
   7   7   2        0.61       -2.36      4.95 o 
   8   7   2      214.77      226.07     10.71 o 
   9   7   2      617.92      638.15     28.17 o 
  -4   8   2      469.76      501.74     24.32 o 
  -3   8   2     1482.17     1576.26     32.44 o 
  -2   8   2      162.28      167.16     27.82 o 
  -1   8   2        2.56        5.50      4.98 o 
   0   8   2      174.63      193.16      6.84 o 
   1   8   2       57.12       52.62      6.28 o 
   2   8   2      484.61      491.21     13.66 o 
   3   8   2      645.07      629.95     16.20 o 
   4   8   2      154.52      158.20      8.21 o 
   5   8   2      109.42      102.47      7.19 o 
   6   8   2      797.22      787.37     19.73 o 
   7   8   2      535.58      506.57     15.64 o 
   8   8   2      233.76      252.94     11.84 o 
   9   8   2      234.87      239.71     12.37 o 
  -3   9   2      435.80      471.14     23.19 o 
  -2   9   2      130.68      133.56     13.76 o 
  -1   9   2      159.15      127.27     12.57 o 
   0   9   2      352.07      385.27     13.02 o 
   1   9   2      800.36      739.61     20.79 o 
   2   9   2       30.79       23.76      6.11 o 
   3   9   2      341.86      370.93     12.72 o 
   4   9   2      571.48      523.95     15.43 o 
   5   9   2      562.07      545.61     15.87 o 
   6   9   2      865.33      891.10     27.46 o 
   7   9   2      324.57      333.90     13.15 o 
   8   9   2       10.25        7.95      6.84 o 
   9   9   2      243.90      224.51     12.64 o 
   0  10   2      995.48      866.70     21.68 o 
   1  10   2       28.18       37.91     15.66 o 
   2  10   2        0.44        5.20      6.35 o 
   3  10   2      492.47      482.36     28.26 o 
   4  10   2      126.93      132.53      8.85 o 
   5  10   2       61.17       61.50     11.98 o 
   6  10   2     1005.75      987.49     24.49 o 
   7  10   2      763.66      801.28     22.07 o 
   8  10   2        4.42       -5.17      7.68 o 
   1  11   2      178.54      213.86     16.07 o 
   2  11   2      270.98      241.26     17.76 o 
   3  11   2      568.44      582.18     23.28 o 
   4  11   2      825.16      853.92     22.79 o 
   5  11   2      255.13      245.86     12.04 o 
   6  11   2      131.45      147.44     11.30 o 
   7  11   2      263.64      240.68     13.05 o 
   2  12   2      172.78      168.61     15.66 o 
   3  12   2      113.36      146.79     14.89 o 
   4  12   2      500.52      572.57     19.52 o 
   5  12   2      266.36      274.68     13.77 o 
  -4 -12   3        3.43       -0.71     11.27 o 
  -7 -11   3       30.42       18.86     12.81 o 
  -6 -11   3      110.69      118.56     16.55 o 
  -5 -11   3      361.73      367.83     20.70 o 
  -3 -11   3      287.54      335.44     19.81 o 
  -2 -11   3      327.63      289.66     18.50 o 
  -1 -11   3      269.59      270.68     18.68 o 
   0 -11   3       47.35       23.84     12.93 o 
  -8 -10   3      146.21      148.73     11.11 o 
  -7 -10   3      477.34      469.64     16.44 o 
  -6 -10   3       21.50        3.68      9.85 o 
  -5 -10   3      102.35      115.47     14.53 o 
  -4 -10   3     1005.83      959.36     33.21 o 
  -3 -10   3      206.13      224.42     15.48 o 
  -2 -10   3        3.96       -5.28      9.07 o 
  -1 -10   3      133.75      133.92     15.48 o 
   0 -10   3       24.50       14.96      6.84 o 
   1 -10   3      139.31      130.92     25.32 o 
   2 -10   3       83.24       96.43     14.65 o 
  -8  -9   3       93.21       84.26     10.03 o 
  -7  -9   3      128.16      133.72      9.26 o 
  -6  -9   3      156.61      162.01     11.09 o 
  -5  -9   3       74.08       25.08     26.99 o 
  -4  -9   3     1766.32     1731.43     47.56 o 
  -3  -9   3     1006.00     1017.90     32.92 o 
  -2  -9   3        0.11        3.38      7.89 o 
  -1  -9   3        3.53        4.40      5.10 o 
   0  -9   3       74.81       86.07     20.11 o 
   1  -9   3      401.26      386.98     18.42 o 
   2  -9   3      192.72      219.50     11.32 o 
   3  -9   3        6.97        8.48     10.44 o 
  -9  -8   3       46.27       55.33     13.17 o 
  -8  -8   3      177.59      184.51     15.48 o 
  -7  -8   3      378.16      386.33     13.62 o 
  -6  -8   3      653.25      628.63     17.28 o 
  -5  -8   3        8.57       -0.21      4.85 o 
  -4  -8   3      282.85      275.74     19.87 o 
  -3  -8   3      535.79      540.62     11.75 o 
  -2  -8   3      267.55      244.99      9.03 o 
  -1  -8   3      281.48      319.38     10.76 o 
   0  -8   3        1.13       -2.57      4.47 o 
   1  -8   3       47.56       40.87     19.39 o 
   2  -8   3     1640.95     1668.96     32.60 o 
   3  -8   3      204.67      218.13     15.89 o 
   4  -8   3      146.17      170.51     15.84 o 
  -9  -7   3      168.90      202.12     17.26 o 
  -8  -7   3      159.25      167.84     14.53 o 
  -7  -7   3      175.65      149.21      8.55 o 
  -6  -7   3      150.93      131.36      9.31 o 
  -5  -7   3       93.70       93.42      6.69 o 
  -4  -7   3      609.31      546.55     13.14 o 
  -3  -7   3      463.56      448.54     11.49 o 
  -2  -7   3     1577.98     1635.06     23.64 o 
  -1  -7   3      514.71      486.84     10.12 o 
   0  -7   3      553.81      536.05     13.82 o 
   1  -7   3      426.02      412.32     12.30 o 
   2  -7   3     1327.07     1372.08     27.38 o 
   4  -7   3      287.25      272.82     17.91 o 
  -9  -6   3      137.80      145.48     15.12 o 
  -8  -6   3       30.48       16.61      9.73 o 
  -7  -6   3      220.31      213.15      9.40 o 
  -6  -6   3      562.20      526.49     21.65 o 
  -5  -6   3       98.38       92.71      4.68 o 
  -4  -6   3      168.22      158.48      7.79 o 
  -3  -6   3       64.77       70.52      4.11 o 
  -2  -6   3      356.03      362.66      7.97 o 
  -1  -6   3     1811.92     1792.83     34.90 o 
   0  -6   3     1003.79      994.31     15.70 o 
   1  -6   3      615.65      618.37     19.19 o 
   2  -6   3     3335.66     3321.00     53.30 o 
   3  -6   3     1062.71       -3.50      6.41 o 
   4  -6   3      798.70      766.85     28.53 o 
   5  -6   3      425.96      437.34     22.12 o 
   6  -6   3      420.65      491.60     25.09 o 
  -9  -5   3      772.61      837.01     33.15 o 
  -8  -5   3      296.51      313.68     18.39 o 
  -7  -5   3       37.38       35.29      9.43 o 
  -6  -5   3        7.21        6.06      3.27 o 
  -5  -5   3      375.24      340.85     12.03 o 
  -4  -5   3      322.63      309.30      7.14 o 
  -3  -5   3      249.59      247.32      6.09 o 
  -2  -5   3       23.98       14.64      4.00 o 
  -1  -5   3     1441.23     1442.91     20.02 o 
   0  -5   3     2921.31     2981.36     37.68 o 
   1  -5   3      170.91      150.81      6.28 o 
   2  -5   3     1391.69     1478.95     21.93 o 
   4  -5   3     1896.74     2020.06     38.37 o 
   5  -5   3      482.56      519.06     23.25 o 
   6  -5   3      354.48      415.21     22.12 o 
   7  -5   3       75.24       75.91     15.48 o 
 -10  -4   3        0.63        2.37     11.27 o 
  -9  -4   3       72.63       71.17     14.35 o 
  -8  -4   3      361.57      335.56     18.74 o 
  -7  -4   3      355.19      366.90     11.64 o 
  -6  -4   3        4.84        3.55      3.00 o 
  -5  -4   3      166.81      178.53      5.43 o 
  -4  -4   3      854.15      880.86     13.73 o 
  -3  -4   3     2138.62     2090.41     32.81 o 
  -2  -4   3     2349.72     2312.35     40.40 o 
  -1  -4   3       70.46       85.21      3.21 o 
   0  -4   3     3395.11     3352.96     41.05 o 
   1  -4   3     7614.63     8010.35     93.84 o 
   2  -4   3     4350.63     4712.31     57.47 o 
   3  -4   3     1380.25     1453.44     29.71 o 
   4  -4   3     1753.82     1752.98     31.40 o 
   5  -4   3      706.25      683.88     25.38 o 
   6  -4   3       97.69      105.51     13.28 o 
   7  -4   3      234.42      243.99     17.32 o 
  -9  -3   3       21.07       29.54     11.39 o 
  -8  -3   3       92.88      103.70      8.42 o 
  -7  -3   3      300.48      272.52     10.11 o 
  -6  -3   3      925.66      906.08     60.23 o 
  -5  -3   3      885.82      855.23     13.65 o 
  -4  -3   3       69.47       68.46      3.33 o 
  -3  -3   3     1044.71     1046.69     20.60 o 
  -2  -3   3    13126.03    13439.60    153.93 o 
  -1  -3   3     2661.06     2826.57     34.46 o 
   0  -3   3     2631.73     2682.11     32.88 o 
   1  -3   3     7337.27     7906.34    108.55 o 
   2  -3   3     2683.05     2675.12     33.81 o 
   3  -3   3     4526.09     4818.86     72.24 o 
   4  -3   3     1785.72     1819.96     25.67 o 
   5  -3   3      334.57      304.84     11.69 o 
   6  -3   3      330.37      292.57     15.95 o 
   7  -3   3       24.13       16.13      9.55 o 
   8  -3   3       15.28       16.19     11.51 o 
  -9  -2   3       41.90       35.35      7.80 o 
  -8  -2   3      142.22      130.10      8.49 o 
  -7  -2   3       15.20       15.57      4.85 o 
  -6  -2   3      280.79      259.98     15.30 o 
  -5  -2   3     1276.06     1292.18     18.55 o 
  -4  -2   3      478.96      452.87      8.15 o 
  -3  -2   3     2228.12     2258.28     28.29 o 
  -2  -2   3     3993.25     4066.62     58.38 o 
  -1  -2   3    10541.38    11277.54    129.27 o 
   0  -2   3       18.19       30.05      2.58 o 
   1  -2   3     2693.92     2813.09     34.18 o 
   2  -2   3     5188.91     5613.56     66.34 o 
   3  -2   3      483.85      481.49     10.81 o 
   4  -2   3      703.36      722.34     12.52 o 
   5  -2   3      853.33      781.17     14.01 o 
   6  -2   3      280.83      247.95      9.86 o 
   7  -2   3      134.47      140.38     12.69 o 
   8  -2   3        7.77       17.61     10.14 o 
  -9  -1   3        0.00       -2.97      6.98 o 
  -8  -1   3      132.00      126.39      8.53 o 
  -7  -1   3        0.67        1.09      4.69 o 
  -6  -1   3      325.44      332.30     10.75 o 
  -5  -1   3      853.10      793.18     25.09 o 
  -4  -1   3     1096.67     1053.63     14.91 o 
  -3  -1   3      961.39      952.61     13.26 o 
  -2  -1   3     1618.46     1567.84     19.86 o 
  -1  -1   3    56610.05    57055.20   2093.59 o 
   0  -1   3      940.32      988.89     16.04 o 
   1  -1   3     1389.81     1455.05     18.40 o 
   2  -1   3     2138.10     2103.74     26.39 o 
   3  -1   3      221.42      206.92      6.19 o 
   4  -1   3        0.88        0.36      2.16 o 
   5  -1   3      954.17      983.64     16.13 o 
   6  -1   3       34.59       40.55      5.87 o 
   7  -1   3     1005.91     1020.15     23.11 o 
   8  -1   3        4.01        3.53      6.64 o 
   9  -1   3        6.90       17.67     11.92 o 
  -9   0   3       70.66       85.68     10.31 o 
  -8   0   3      251.80      257.17     11.59 o 
  -7   0   3      447.47      428.27     13.62 o 
  -6   0   3      185.17      197.03     13.20 o 
  -5   0   3     2432.16     2478.58     56.40 o 
  -4   0   3     2575.47     2511.84     40.53 o 
  -3   0   3     3403.63     3454.12     60.05 o 
  -2   0   3    21294.04    22759.11    389.74 o 
  -1   0   3     5241.03     5621.68    144.27 o 
   0   0   3        9.83        7.75      1.08 o 
   1   0   3     5453.24     5865.78    159.95 o 
   2   0   3     4949.21     5202.48     61.02 o 
   3   0   3      877.88      887.38     13.11 o 
   4   0   3       85.68       95.53      9.19 o 
   5   0   3      205.42      183.18      7.50 o 
   6   0   3       11.57       14.76      4.12 o 
   7   0   3      126.67      126.41      7.86 o 
   8   0   3      962.32     1028.86     24.18 o 
   9   0   3      121.93      167.54     14.56 o 
  -9   1   3        4.84        1.37      7.95 o 
  -8   1   3      273.78      279.24     12.47 o 
  -7   1   3     1195.68     1146.40     25.54 o 
  -6   1   3      337.18      329.28     11.38 o 
  -5   1   3     1168.47     1234.96     24.26 o 
  -4   1   3     1501.61     1556.06     27.73 o 
  -3   1   3     2779.00     2753.36     43.26 o 
  -2   1   3     8343.82     8890.81    127.14 o 
  -1   1   3    17367.84    19215.78    219.23 o 
   0   1   3      719.96      779.93     13.14 o 
   1   1   3     1133.72     1299.07     16.37 o 
   2   1   3      298.01      335.02      5.78 o 
   3   1   3        0.47       -1.38      1.38 o 
   4   1   3      121.56      141.13      9.10 o 
   5   1   3      420.18      389.06      8.29 o 
   6   1   3      148.08      169.49      6.18 o 
   7   1   3     1328.18     1337.27     26.72 o 
   8   1   3      694.06      754.57     19.39 o 
   9   1   3      282.06      317.95     19.33 o 
  -8   2   3       75.82      100.63     14.23 o 
  -7   2   3      881.09      858.46     21.70 o 
  -6   2   3      807.61      802.92     19.67 o 
  -5   2   3       84.20       80.27      6.67 o 
  -4   2   3     2326.61     2340.90     39.41 o 
  -3   2   3     4453.31     4543.78     68.81 o 
  -2   2   3      402.84      370.85      6.30 o 
  -1   2   3     2406.38     2595.61     31.55 o 
   0   2   3     1205.18     1294.03     16.56 o 
   1   2   3       10.19        3.13      2.11 o 
   2   2   3      308.62      335.45      5.60 o 
   3   2   3      145.81      150.80      3.86 o 
   4   2   3     1153.56     1204.68     17.01 o 
   5   2   3     1684.63     1787.71     29.36 o 
   6   2   3        1.81        2.78      2.94 o 
   7   2   3     1113.40     1115.68     18.69 o 
   8   2   3      375.60      385.26     19.57 o 
   9   2   3      395.16      425.06     22.12 o 
  -8   3   3      103.99      142.13     12.18 o 
  -7   3   3     1376.01     1323.53     49.17 o 
  -6   3   3     1915.16     1946.84     37.37 o 
  -5   3   3      788.14      835.90     19.75 o 
  -4   3   3       43.88       40.21      5.21 o 
  -3   3   3     2818.25     2833.45     35.81 o 
  -2   3   3     3876.23     4256.89     51.35 o 
  -1   3   3       20.08       22.48      5.19 o 
   0   3   3     1541.37     1620.62     33.92 o 
   1   3   3      362.33      386.50      8.39 o 
   2   3   3      279.91      309.78      7.73 o 
   3   3   3     1440.24     1705.01     21.89 o 
   4   3   3      125.39      142.67      5.18 o 
   5   3   3     1180.13     1109.58     16.60 o 
   6   3   3     1977.67     1976.31     27.42 o 
   7   3   3     1204.71     1217.88     28.47 o 
   8   3   3      188.94      185.63     13.94 o 
   9   3   3      498.81      515.80     24.14 o 
  10   3   3      183.05      183.14     17.32 o 
  -7   4   3       65.66       96.81     10.24 o 
  -6   4   3      944.97      913.26     22.60 o 
  -5   4   3     2006.78     2021.18     37.81 o 
  -4   4   3      808.39      798.30     34.49 o 
  -3   4   3      317.31      314.97     11.42 o 
  -2   4   3     1016.90      988.06     14.99 o 
  -1   4   3     2814.95     3007.32     63.09 o 
   0   4   3       19.57       31.11      8.31 o 
   1   4   3      967.85     1059.98     14.60 o 
   2   4   3      110.55       86.85      4.18 o 
   3   4   3     7870.65     8239.41    119.58 o 
   4   4   3     2788.75     2895.90     47.39 o 
   5   4   3      954.73      936.10     19.09 o 
   6   4   3     2028.94     1978.78     34.94 o 
   7   4   3      581.04      580.53     15.37 o 
   8   4   3      296.04      291.63     11.58 o 
   9   4   3      434.83      441.07     22.60 o 
  10   4   3      226.52      243.70     19.28 o 
  -7   5   3      432.82      430.66     16.27 o 
  -6   5   3      169.24      182.06     10.55 o 
  -5   5   3      102.63      119.69      9.03 o 
  -4   5   3      143.33      133.75      8.05 o 
  -3   5   3       17.77       15.73      4.52 o 
  -2   5   3      674.33      667.23     11.75 o 
  -1   5   3       72.99       99.88     17.91 o 
   0   5   3     1435.42     1447.01     20.12 o 
   1   5   3     2289.32     2539.04     32.07 o 
   2   5   3       21.84       12.21      1.75 o 
   3   5   3     1792.79     1724.72     50.41 o 
   4   5   3     3000.84     2966.88    121.34 o 
   5   5   3     1968.23     1992.20     34.79 o 
   6   5   3     2721.81     2657.99     45.00 o 
   7   5   3      394.56      398.13     12.61 o 
   8   5   3        6.84        5.38      5.98 o 
   9   5   3       86.39      103.79     14.83 o 
  10   5   3      421.37      475.00     25.86 o 
  -6   6   3      211.56      175.48     11.32 o 
  -5   6   3      236.35      267.09     12.01 o 
  -4   6   3      725.52      669.02     18.14 o 
  -3   6   3       85.64       92.66      8.07 o 
  -2   6   3      290.29      291.06     10.32 o 
  -1   6   3       28.63       34.05      4.74 o 
   0   6   3      252.92      215.12      6.96 o 
   1   6   3      108.56      107.81      5.51 o 
   2   6   3     1048.66     1050.07     15.36 o 
   3   6   3     1806.26     1770.76     43.86 o 
   4   6   3     3490.51     3517.25     56.31 o 
   5   6   3      229.22      258.63      9.38 o 
   6   6   3      479.11      441.49     18.18 o 
   7   6   3     1836.98     1830.36     34.81 o 
   8   6   3       62.05       31.91      9.73 o 
   9   6   3       11.80        7.29     10.44 o 
  -5   7   3      358.74      397.99     15.29 o 
  -4   7   3        1.80       -1.40      6.52 o 
  -3   7   3      138.10      132.80      8.57 o 
  -2   7   3       75.01       80.57     19.60 o 
  -1   7   3      472.95      465.12     21.56 o 
   0   7   3     1322.40     1313.70     34.42 o 
   1   7   3     2638.23     2807.58     36.82 o 
   2   7   3     1481.49     1419.54     36.86 o 
   3   7   3      742.92      728.26     16.89 o 
   4   7   3     2205.88     2181.25     38.35 o 
   5   7   3     1872.10     1885.48     34.70 o 
   6   7   3      531.93      522.43     33.98 o 
   7   7   3       22.02        6.54      5.69 o 
   8   7   3      587.50      542.68     16.65 o 
   9   7   3       40.99       31.95      8.23 o 
  -4   8   3       49.79       53.77     13.52 o 
  -3   8   3        5.24       -0.17      6.56 o 
  -2   8   3     1501.90     1454.36     31.91 o 
  -1   8   3     1034.47      971.43     17.20 o 
   0   8   3      545.17      537.97     11.48 o 
   1   8   3     1532.71     1637.70     31.04 o 
   2   8   3     1149.58     1155.25     24.05 o 
   3   8   3      503.60      492.89     13.97 o 
   4   8   3     1974.70     1984.87     36.53 o 
   5   8   3     1038.33     1036.65     32.56 o 
   6   8   3      295.58      270.21     10.71 o 
   7   8   3       40.64       46.65      7.39 o 
   8   8   3       93.81       78.77      9.55 o 
   9   8   3        2.58        4.52      7.65 o 
  -3   9   3        9.36       -4.21     10.20 o 
  -2   9   3      392.79      430.45     14.95 o 
  -1   9   3     1179.25     1198.91     38.61 o 
   0   9   3      710.40      801.08     19.71 o 
   1   9   3     1755.32     1760.17     34.01 o 
   2   9   3     1315.55     1319.05     27.60 o 
   3   9   3       58.52       31.01      6.27 o 
   4   9   3      336.49      318.51     11.61 o 
   5   9   3      493.70      516.76     15.70 o 
   6   9   3      344.63      334.34     14.14 o 
   7   9   3        8.38        4.86      6.48 o 
   8   9   3        3.51        9.16      7.30 o 
   9   9   3       20.35       19.51      8.76 o 
  -1  10   3     1343.35     1258.87     40.86 o 
   0  10   3      813.47      874.91     47.00 o 
   1  10   3      138.80      170.03      9.88 o 
   2  10   3      777.75      802.01     20.77 o 
   3  10   3     1177.74     1178.35     26.62 o 
   4  10   3        1.63       -1.24      5.51 o 
   5  10   3      141.34      144.81     14.62 o 
   6  10   3      323.20      320.59     13.50 o 
   7  10   3        7.20        7.49      7.21 o 
   8  10   3       11.93       13.60      8.87 o 
   1  11   3      205.97      213.89     11.49 o 
   2  11   3      182.40      185.92     11.28 o 
   3  11   3      789.26      877.89     23.43 o 
   4  11   3        0.68       -6.75      9.07 o 
   5  11   3       32.39       36.10      8.71 o 
   6  11   3      153.61      151.63     11.62 o 
   7  11   3        7.86       12.94      8.37 o 
   2  12   3        9.67        9.90     12.16 o 
   3  12   3      268.12      276.17     17.73 o 
   4  12   3       43.37       32.31      9.24 o 
   5  12   3        7.99        4.36      8.38 o 
  -6 -11   4      278.85      285.03     19.33 o 
  -5 -11   4        2.40       -4.51     10.44 o 
  -4 -11   4      127.57      116.90     16.37 o 
  -3 -11   4        6.37       14.47     10.68 o 
  -2 -11   4        3.39        5.93      9.96 o 
  -1 -11   4      479.96      497.30     24.67 o 
   0 -11   4      277.11      299.09     20.52 o 
  -7 -10   4        1.55       -3.14     10.79 o 
  -6 -10   4       63.64       38.13     11.74 o 
  -5 -10   4        7.01       13.88      9.73 o 
  -4 -10   4       39.27       44.72     10.97 o 
  -3 -10   4       63.78       63.16     12.16 o 
  -2 -10   4       71.61       94.77     13.58 o 
  -1 -10   4      577.24      549.90     24.55 o 
   0 -10   4     1168.27     1312.65     47.09 o 
   1 -10   4      383.44      386.54     14.84 o 
   2 -10   4      177.75      155.39     15.48 o 
  -8  -9   4       14.24        2.85     11.68 o 
  -7  -9   4        0.14       -7.46      7.46 o 
  -6  -9   4       27.02       17.86      6.92 o 
  -4  -9   4       13.62        8.60      7.89 o 
  -3  -9   4      442.64      458.80     20.64 o 
  -2  -9   4       14.46       11.77      5.73 o 
  -1  -9   4      168.10      173.77     14.83 o 
   0  -9   4     1116.24     1114.62     42.20 o 
   1  -9   4     1574.67     1625.42     44.12 o 
   2  -9   4      423.62      501.96     16.58 o 
   3  -9   4      108.89      174.60     17.91 o 
  -9  -8   4       31.14       43.18     13.70 o 
  -8  -8   4       38.15       21.53     11.03 o 
  -7  -8   4       31.00       14.91      6.66 o 
  -6  -8   4      182.55      197.48      9.73 o 
  -5  -8   4      326.34      305.50     26.39 o 
  -4  -8   4       76.67       75.74     17.97 o 
  -3  -8   4      123.29      126.15      7.46 o 
  -2  -8   4      597.09      606.30     15.59 o 
  -1  -8   4     1958.98     2096.74     37.21 o 
   0  -8   4      663.10      707.90     17.72 o 
   1  -8   4     1177.26     1242.79     26.33 o 
   2  -8   4      688.24      683.78     19.75 o 
   3  -8   4      219.47      209.51     11.45 o 
   4  -8   4      552.14      630.38     28.35 o 
  -9  -7   4       32.89       17.02     11.15 o 
  -8  -7   4      100.08       89.67     14.29 o 
  -7  -7   4       13.08       11.00      5.87 o 
  -6  -7   4       61.69       46.26      6.94 o 
  -5  -7   4      825.68      842.67     24.79 o 
  -4  -7   4      134.69      131.57      5.52 o 
  -3  -7   4      592.13      607.39     11.86 o 
  -2  -7   4     3290.36     3192.66     67.82 o 
  -1  -7   4     1375.51     1385.15     26.21 o 
   0  -7   4     2267.44     2265.20     39.11 o 
   1  -7   4     1628.05     1613.95     30.40 o 
   2  -7   4     1011.57     1059.61     23.13 o 
   3  -7   4       44.34       33.98      6.30 o 
   4  -7   4       61.96       85.23     13.34 o 
   5  -7   4      178.65      167.43     16.37 o 
  -9  -6   4       13.23        5.99     10.79 o 
  -8  -6   4       18.66        0.30      8.72 o 
  -7  -6   4       13.76       17.08      9.07 o 
  -6  -6   4      959.96      984.94     20.71 o 
  -5  -6   4     2097.57     2074.94     35.47 o 
  -4  -6   4      374.51      356.79      8.29 o 
  -3  -6   4      140.19      121.53      4.95 o 
  -2  -6   4     1389.40     1329.49     19.59 o 
  -1  -6   4     4057.30     4210.71     52.26 o 
   0  -6   4      678.57      710.42     16.10 o 
   1  -6   4      626.38      544.37     13.90 o 
   2  -6   4      757.46      752.81     17.72 o 
   3  -6   4       49.26       49.40      6.42 o 
   4  -6   4       10.78       19.87      8.18 o 
   5  -6   4        5.51        3.74      9.79 o 
  -9  -5   4       51.58       45.13     12.63 o 
  -8  -5   4       48.92       32.56     10.50 o 
  -7  -5   4        2.84        1.78      4.60 o 
  -6  -5   4       63.73       70.55      6.09 o 
  -5  -5   4      910.43      860.69     17.93 o 
  -4  -5   4     4520.80     4381.15     71.97 o 
  -3  -5   4     1385.87     1564.69     37.55 o 
  -2  -5   4      885.73      843.72     15.31 o 
  -1  -5   4     3780.21     3825.16     47.13 o 
   0  -5   4       24.43       15.05      3.04 o 
   1  -5   4      101.70       76.36      5.26 o 
   2  -5   4     1455.44     1492.87     27.49 o 
   3  -5   4       66.23       44.95      9.96 o 
   4  -5   4      272.51      244.17     13.34 o 
   5  -5   4        2.17       -6.11      8.01 o 
   6  -5   4       26.02       23.01     11.09 o 
  -9  -4   4       12.23        3.44     10.68 o 
  -8  -4   4      196.02      208.67      9.92 o 
  -7  -4   4     1827.20     1806.68     33.63 o 
  -6  -4   4      229.74      238.24      6.78 o 
  -5  -4   4      663.16      652.52     11.68 o 
  -4  -4   4     2980.10     2901.34     36.99 o 
  -3  -4   4     2623.23     2646.27     33.78 o 
  -2  -4   4     2609.95     2617.74     33.13 o 
  -1  -4   4     6320.38     6735.02    103.24 o 
   0  -4   4      191.59      136.64      5.66 o 
   1  -4   4        5.02        3.27      3.02 o 
   2  -4   4      698.43      755.17     12.38 o 
   3  -4   4      527.00      520.25     18.44 o 
   4  -4   4        5.42       -0.71      4.13 o 
   5  -4   4     1017.78      997.50     32.68 o 
   6  -4   4      278.20      317.83     18.50 o 
   7  -4   4      331.48      311.72     20.16 o 
  -9  -3   4      278.40      275.02     14.26 o 
  -8  -3   4       13.89        9.17      5.72 o 
  -7  -3   4     1051.42     1056.97     22.99 o 
  -6  -3   4     1920.02     1918.77     34.07 o 
  -5  -3   4     1184.04     1157.64     17.41 o 
  -4  -3   4     2564.31     2573.81     32.98 o 
  -3  -3   4     3423.46     3596.89     82.50 o 
  -2  -3   4     1145.52     1208.58     22.12 o 
  -1  -3   4      426.74      583.65      9.13 o 
   0  -3   4     1666.69     1920.72     30.63 o 
   1  -3   4       75.53       79.48      2.71 o 
   2  -3   4     1427.61     1542.73     21.00 o 
   3  -3   4        1.61       -2.17      2.17 o 
   4  -3   4       13.31       14.10      8.20 o 
   5  -3   4      633.50      617.19     15.85 o 
   6  -3   4      875.33      988.48     32.98 o 
   7  -3   4      888.99      921.17     33.69 o 
   8  -3   4     1101.82     1249.38     42.94 o 
  -9  -2   4       83.44      111.87     18.71 o 
  -8  -2   4       94.29       99.16      8.26 o 
  -7  -2   4      738.32      788.52     19.06 o 
  -6  -2   4     1596.91     1544.87     29.11 o 
  -5  -2   4      334.07      329.12      9.83 o 
  -4  -2   4        3.15       -0.20      1.87 o 
  -3  -2   4     2137.07     2180.82     27.72 o 
  -2  -2   4     5160.02     5642.08     66.33 o 
   0  -2   4      680.40      775.88     17.38 o 
   1  -2   4        3.18       -0.68      2.01 o 
   2  -2   4     1180.96     1165.00     16.24 o 
   3  -2   4      644.70      646.13     10.99 o 
   4  -2   4      395.52      434.40     20.61 o 
   5  -2   4     1987.69     2022.57     28.64 o 
   6  -2   4      897.33      897.21     29.48 o 
   7  -2   4      361.61      360.59     18.68 o 
   8  -2   4      446.73      472.21     23.07 o 
  -9  -1   4      481.57      504.79     17.03 o 
  -8  -1   4      458.51      480.42     15.44 o 
  -7  -1   4      173.17      165.91      8.51 o 
  -6  -1   4     1204.14     1232.43     24.74 o 
  -5  -1   4      796.53      772.82     16.91 o 
  -4  -1   4     2195.53     2352.37     29.96 o 
  -3  -1   4       43.74       35.27      6.48 o 
  -2  -1   4      122.51      125.47      3.47 o 
  -1  -1   4      429.97      452.88      7.27 o 
   0  -1   4     1621.92     1723.40     21.59 o 
   1  -1   4      644.38      701.53     11.31 o 
   2  -1   4     3320.21     3674.13     44.32 o 
   3  -1   4     3450.20     3529.57     43.57 o 
   4  -1   4      826.58      812.61     13.44 o 
   5  -1   4      167.88      169.38      7.42 o 
   6  -1   4     2311.64     2401.09     33.64 o 
   7  -1   4     1904.38     2005.83     37.45 o 
   8  -1   4        2.91        1.54      8.84 o 
  -9   0   4      305.56      340.84     22.09 o 
  -8   0   4      667.21      684.11     20.05 o 
  -7   0   4      653.22      623.71     17.20 o 
  -6   0   4      902.19      936.39     30.45 o 
  -5   0   4      785.13      795.47     17.65 o 
  -4   0   4      184.46      178.25      6.94 o 
  -3   0   4      650.65      666.72     14.03 o 
  -2   0   4     9970.80    10917.40    142.86 o 
  -1   0   4     3400.99     3735.95     53.57 o 
   0   0   4     1648.90     1769.04     22.03 o 
   1   0   4     5033.04     5331.22     62.33 o 
   2   0   4      713.27      703.52     23.76 o 
   3   0   4     4526.27     4784.73     57.39 o 
   4   0   4     2327.99     2374.19     30.99 o 
   5   0   4     1321.59     1353.86     24.80 o 
   6   0   4     2605.45     2616.19     35.71 o 
   7   0   4      720.05      722.32     17.95 o 
   8   0   4      254.46      239.68     11.11 o 
  -9   1   4      179.65      194.76     12.10 o 
  -8   1   4      556.12      559.94     17.81 o 
  -7   1   4      110.20      112.20      8.38 o 
  -6   1   4       74.41       78.41      7.40 o 
  -5   1   4      102.28       89.63      5.84 o 
  -4   1   4       55.93       68.43      4.90 o 
  -3   1   4      666.33      704.45     14.67 o 
  -2   1   4       36.88       31.15      3.02 o 
  -1   1   4      242.09      271.16      5.01 o 
   0   1   4     1380.71     1458.80     22.92 o 
   1   1   4    11172.30    11758.41    134.59 o 
   2   1   4    13073.37    14404.57    164.68 o 
   3   1   4     8735.27     9482.88    184.94 o 
   4   1   4     1914.25     1840.23     24.71 o 
   5   1   4      149.25      147.62      5.30 o 
   6   1   4     1392.99     1410.49     21.59 o 
   7   1   4     1249.36     1272.97     20.96 o 
   8   1   4      336.25      330.81     12.46 o 
   9   1   4        5.76        3.80     11.39 o 
  -8   2   4      170.44      179.32     11.04 o 
  -7   2   4      447.43      448.57     28.44 o 
  -6   2   4      412.39      376.75     12.80 o 
  -5   2   4        3.99        3.08      4.05 o 
  -4   2   4        0.72        2.53      3.48 o 
  -3   2   4     1488.56     1594.36     28.03 o 
  -2   2   4      154.28      126.39      3.32 o 
  -1   2   4       60.00       79.82      2.69 o 
   0   2   4     3014.88     3269.72     40.17 o 
   1   2   4     4377.99     4468.49     52.64 o 
   2   2   4     4139.80     4478.75     53.03 o 
   3   2   4      720.39      660.67     10.24 o 
   4   2   4     7022.50     7426.17    126.24 o 
   5   2   4      853.81      840.29     13.83 o 
   6   2   4      450.45      415.47      9.43 o 
   7   2   4      171.43      169.47      6.77 o 
   8   2   4      225.92      208.70     14.53 o 
   9   2   4       71.98       85.46     14.17 o 
  -8   3   4      164.83      152.77     11.21 o 
  -7   3   4      159.71      171.72     10.12 o 
  -6   3   4        9.86        0.66      5.37 o 
  -5   3   4      132.43      131.73      7.61 o 
  -4   3   4      114.64      110.07      6.37 o 
  -3   3   4       58.47       63.05      5.58 o 
  -2   3   4     2775.39     2997.78     37.32 o 
  -1   3   4     2507.68     2450.88     32.14 o 
   0   3   4     5885.22     6263.09     73.38 o 
   1   3   4     3374.50     3489.49     41.87 o 
   2   3   4     6040.17     6513.93     76.32 o 
   3   3   4      936.73      839.04     12.15 o 
   4   3   4     2185.62     2208.49     28.47 o 
   5   3   4     2004.21     2040.53     27.33 o 
   6   3   4      620.52      613.98     15.21 o 
   7   3   4      118.98      107.60      7.25 o 
   8   3   4      195.37      224.24     15.36 o 
   9   3   4       58.57       74.13     13.64 o 
  -7   4   4      196.75      179.70     11.07 o 
  -6   4   4       28.52       29.48      6.63 o 
  -5   4   4      567.36      524.56     15.47 o 
  -4   4   4     2264.73     2239.19     39.95 o 
  -3   4   4       22.38       16.05      4.83 o 
  -2   4   4     1270.18     1315.31     21.01 o 
  -1   4   4     8703.31     8765.26    126.18 o 
   0   4   4     2230.93     2241.63     28.66 o 
   1   4   4     3395.47     3404.36     41.41 o 
   2   4   4     6849.89     7350.64    107.25 o 
   3   4   4     1659.01     1659.69     37.16 o 
   4   4   4      978.63      969.73     19.31 o 
   5   4   4     3072.31     3162.58     51.04 o 
   6   4   4      877.52      891.71     19.54 o 
   7   4   4       70.85       82.46      7.60 o 
   8   4   4        3.43        5.55      6.10 o 
   9   4   4        4.43       -0.47      9.96 o 
  -7   5   4       21.82       19.54      8.64 o 
  -6   5   4       80.89      101.06     17.70 o 
  -5   5   4       22.21       25.92      6.68 o 
  -4   5   4     2549.16     2711.49     78.14 o 
  -3   5   4      524.37      547.96     14.61 o 
  -2   5   4     1730.69     1729.05     24.31 o 
  -1   5   4     3843.33     3702.28     85.61 o 
   0   5   4     3236.60     3467.21     43.12 o 
   1   5   4      187.87      186.83      4.94 o 
   2   5   4      924.69      820.22     12.16 o 
   3   5   4     2623.33     2644.84     42.88 o 
   4   5   4      250.15      276.51      9.13 o 
   5   5   4      460.00      424.18     12.02 o 
   6   5   4      678.90      698.18     17.00 o 
   7   5   4       11.31       -0.98      5.07 o 
   8   5   4      193.07      220.98     10.71 o 
   9   5   4        0.77        2.55     10.26 o 
  -6   6   4       31.81       26.57      8.11 o 
  -5   6   4      273.29      304.23     13.02 o 
  -4   6   4      515.36      515.05     15.92 o 
  -3   6   4      362.08      398.25     13.02 o 
  -2   6   4     1220.74     1360.22     26.82 o 
  -1   6   4     2579.03     2607.28     42.73 o 
   0   6   4     3475.59     3541.13     44.66 o 
   1   6   4      334.58      314.86      7.11 o 
   2   6   4      403.47      390.25     10.84 o 
   3   6   4     2158.86     2065.29     35.70 o 
   4   6   4      584.84      593.12     14.51 o 
   5   6   4       34.54       36.22      5.46 o 
   6   6   4      265.20      237.86     12.57 o 
   7   6   4        2.12        0.93      5.15 o 
   8   6   4      876.27      873.39     21.87 o 
   9   6   4        2.59        3.13     11.00 o 
  -5   7   4       39.72       33.19     27.07 o 
  -4   7   4     1632.25     1726.58     35.34 o 
  -3   7   4      766.47      773.56     19.80 o 
  -2   7   4      654.83      609.44     16.33 o 
  -1   7   4     2008.28     1963.48     28.05 o 
   0   7   4     2114.89     2109.28     29.26 o 
   1   7   4      627.07      631.29     15.33 o 
   2   7   4      244.20      224.82     11.18 o 
   3   7   4     2788.11     2761.99     46.49 o 
   4   7   4       74.25       59.56      6.18 o 
   5   7   4      135.06      139.28     12.60 o 
   6   7   4       37.95       25.92      5.53 o 
   7   7   4      107.40      112.43      8.02 o 
   8   7   4      436.03      408.54     14.69 o 
   9   7   4      247.40      267.71     12.90 o 
  -4   8   4      219.04      228.79     12.46 o 
  -3   8   4      671.11      750.73     20.46 o 
  -2   8   4      739.40      821.18     20.75 o 
  -1   8   4      878.36      835.48     19.72 o 
   0   8   4     2153.87     2152.00     38.44 o 
   1   8   4      488.78      478.88     15.51 o 
   2   8   4      182.52      180.30      8.55 o 
   3   8   4      282.55      265.12     10.19 o 
   4   8   4       50.57       43.92      6.17 o 
   5   8   4       12.15        4.82      5.06 o 
   6   8   4      249.80      237.11     10.44 o 
   7   8   4       17.98       15.31      6.25 o 
   8   8   4      247.21      258.28     12.09 o 
   9   8   4      410.63      430.02     16.27 o 
  -3   9   4      722.56      815.44     22.68 o 
  -2   9   4      232.60      231.36     16.84 o 
  -1   9   4      220.95      191.39     15.24 o 
   0   9   4      156.45      206.68     16.04 o 
   1   9   4     1513.29     1390.27     28.68 o 
   2   9   4       34.24       19.16      5.83 o 
   3   9   4      359.69      355.41     12.44 o 
   4   9   4      255.26      240.97     15.63 o 
   5   9   4      138.42      131.01      8.38 o 
   6   9   4      114.32      128.68      9.39 o 
   7   9   4      103.37       92.41     12.75 o 
   8   9   4       82.04       90.65     17.08 o 
  -2  10   4      357.50      411.18     23.13 o 
   0  10   4       11.38        6.41     10.20 o 
   1  10   4        9.58        8.60      8.78 o 
   2  10   4       89.01       75.95     20.94 o 
   3  10   4       65.22       82.70     14.98 o 
   4  10   4      191.25      191.99     10.34 o 
   5  10   4       32.49       15.17      7.47 o 
   6  10   4      216.24      218.06     11.35 o 
   7  10   4      424.44      457.43     16.27 o 
   8  10   4       80.86       99.45     11.05 o 
   0  11   4        0.08      -11.98     11.98 o 
   1  11   4       73.32       97.44     33.18 o 
   2  11   4        0.28       -8.15      8.15 o 
   3  11   4      360.51      358.79     14.48 o 
   4  11   4      551.76      599.59     18.92 o 
   5  11   4       43.64       38.95     19.57 o 
   6  11   4       24.86       24.61      8.23 o 
   7  11   4      428.88      439.04     16.90 o 
   2  12   4       51.22       74.44     26.60 o 
   3  12   4       64.77       83.46     22.95 o 
   4  12   4      342.36      394.89     16.57 o 
   5  12   4      414.74      383.10     16.18 o 
  -6 -11   5       55.91       26.93     13.28 o 
  -4 -11   5      209.39      205.92     16.78 o 
  -3 -11   5       29.68       25.50     12.40 o 
  -2 -11   5      805.41      836.06     32.92 o 
  -1 -11   5      703.78      752.50     31.55 o 
  -7 -10   5       18.95       15.42     11.62 o 
  -6 -10   5      191.48      190.08     15.95 o 
  -5 -10   5      436.11      469.30     22.77 o 
  -4 -10   5      823.03      820.23     30.84 o 
  -3 -10   5       13.21       11.62      9.79 o 
  -2 -10   5      195.88      186.64     15.06 o 
  -1 -10   5      310.62      346.83     21.02 o 
   0 -10   5      791.36      850.21     31.46 o 
   1 -10   5       10.04        7.64      7.85 o 
  -8  -9   5       78.09       89.91     16.19 o 
  -7  -9   5      151.91      156.75     14.00 o 
  -6  -9   5      399.60      439.65     21.35 o 
  -5  -9   5       67.37       74.49     12.04 o 
  -4  -9   5      747.34      662.47     25.56 o 
  -3  -9   5      581.36      624.39     24.85 o 
  -2  -9   5       78.57       74.33     20.97 o 
  -1  -9   5       97.89      108.73      8.49 o 
   0  -9   5       25.96       29.68     14.00 o 
   1  -9   5       79.09       89.60     10.29 o 
   2  -9   5       38.95       37.88     17.29 o 
   3  -9   5        7.81        3.91     11.57 o 
  -8  -8   5        8.45       12.40     10.85 o 
  -7  -8   5      345.06      352.64     19.69 o 
  -6  -8   5      882.39      886.96     27.58 o 
  -5  -8   5       95.74      109.72     10.56 o 
  -4  -8   5     1020.39     1027.39     32.26 o 
  -3  -8   5       24.87       32.68     15.15 o 
  -2  -8   5       86.34      100.06      6.87 o 
  -1  -8   5     1343.55     1308.24     26.84 o 
   0  -8   5      271.21      257.28     10.58 o 
   1  -8   5      103.06       92.20     15.89 o 
   2  -8   5      291.68      275.39     11.85 o 
   3  -8   5       46.07       31.21     11.51 o 
   4  -8   5      179.11      167.19     16.49 o 
  -9  -7   5      201.23      197.67     17.85 o 
  -8  -7   5        4.68        9.07     10.91 o 
  -7  -7   5      378.87      400.92     20.16 o 
  -6  -7   5     1278.48     1300.50     39.20 o 
  -5  -7   5      812.08      782.47     14.58 o 
  -4  -7   5       33.98       26.17      5.32 o 
  -3  -7   5      823.37      841.69     18.66 o 
  -2  -7   5      133.84      147.64      7.53 o 
  -1  -7   5      274.86      271.29      9.91 o 
   0  -7   5      224.12      208.17      8.95 o 
   1  -7   5      390.61      384.31     12.39 o 
   2  -7   5      342.73      329.25     11.97 o 
   3  -7   5      388.01      403.39     14.17 o 
   4  -7   5      437.08      431.11     22.12 o 
   5  -7   5      830.76      943.76     36.18 o 
  -9  -6   5      274.81      307.21     20.22 o 
  -8  -6   5      247.32      243.16     16.90 o 
  -7  -6   5        1.96        5.57      8.01 o 
  -6  -6   5      323.05      312.93     10.53 o 
  -5  -6   5     1160.31     1132.57     75.53 o 
  -4  -6   5       41.89       33.12      3.91 o 
  -3  -6   5       84.32       74.57      4.44 o 
  -2  -6   5      325.32      377.37     10.97 o 
  -1  -6   5      138.06      141.51      7.06 o 
   0  -6   5      477.16      451.39     12.50 o 
   1  -6   5       13.71        7.11      4.89 o 
   2  -6   5     2091.78     2097.84     50.71 o 
   3  -6   5     1239.15     1244.50     26.06 o 
   4  -6   5      195.10      201.48     10.42 o 
   5  -6   5      278.93      256.09     17.91 o 
   6  -6   5      999.84     1148.32     41.04 o 
  -9  -5   5      126.87      139.79     14.89 o 
  -8  -5   5      129.73      136.59     15.84 o 
  -7  -5   5      136.28      153.42      8.52 o 
  -6  -5   5      244.66      239.88      7.29 o 
  -5  -5   5      381.94      372.40      8.68 o 
  -4  -5   5      130.91      130.87      4.98 o 
  -3  -5   5       61.21       61.47      8.40 o 
  -2  -5   5      456.15      433.25      8.65 o 
  -1  -5   5        4.01        3.25      2.24 o 
   0  -5   5     1621.37     1643.18     30.60 o 
   1  -5   5      228.68      234.65      8.32 o 
   2  -5   5      441.46      482.24     13.21 o 
   3  -5   5     1419.25     1441.68     27.95 o 
   4  -5   5     1757.70     1763.62     33.43 o 
   5  -5   5      188.10      216.95     15.48 o 
   6  -5   5      679.22      738.56     30.13 o 
  -9  -4   5      308.85      343.15     21.17 o 
  -8  -4   5      612.48      615.31     17.43 o 
  -7  -4   5       33.83       39.82      9.10 o 
  -6  -4   5       99.07      104.78      6.58 o 
  -5  -4   5     1779.22     1631.56     23.39 o 
  -4  -4   5       24.88       16.67      2.86 o 
  -3  -4   5       35.87       31.55      7.55 o 
  -2  -4   5      273.38      293.14      6.52 o 
  -1  -4   5       16.46        8.63      2.24 o 
   0  -4   5     4485.36     4991.13    109.22 o 
   1  -4   5     3024.96     3029.19     73.16 o 
   2  -4   5      915.92      830.93     22.18 o 
   3  -4   5     1635.21     1616.04     29.59 o 
   4  -4   5     1109.00     1131.66     23.56 o 
   5  -4   5      375.32      374.05     17.67 o 
  -9  -3   5       99.31      113.29     17.14 o 
  -8  -3   5       57.34       66.57      7.59 o 
  -7  -3   5      127.91      127.38     14.41 o 
  -6  -3   5        1.06       -3.31      3.89 o 
  -5  -3   5      682.66      664.44     11.73 o 
  -4  -3   5       27.26       22.91      3.13 o 
  -3  -3   5      884.50      965.51     14.56 o 
  -2  -3   5     1233.54     1254.10     17.50 o 
  -1  -3   5     1601.70     1602.56     21.18 o 
   0  -3   5     1921.16     1861.99     30.34 o 
   1  -3   5    10922.84    11410.19    160.60 o 
   2  -3   5     2151.08     2220.42     28.88 o 
   3  -3   5     2059.59     2010.14     34.33 o 
   4  -3   5     1514.00     1524.17     28.43 o 
   5  -3   5      922.35      833.61     30.81 o 
   6  -3   5      410.58      410.59     20.05 o 
   7  -3   5      381.23      405.66     21.71 o 
  -9  -2   5       10.64       23.13      7.81 o 
  -8  -2   5        9.56       14.16      6.00 o 
  -7  -2   5      219.04      215.29      9.56 o 
  -6  -2   5        0.05        4.63      4.29 o 
  -5  -2   5      374.57      344.31     12.04 o 
  -4  -2   5      206.50      204.24      5.60 o 
  -3  -2   5      330.17      269.52      6.04 o 
  -2  -2   5     1019.34     1043.38     14.82 o 
  -1  -2   5     2319.22     2531.33     31.39 o 
   0  -2   5     3642.95     4040.97     69.81 o 
   1  -2   5     4097.17     4073.48     62.90 o 
   2  -2   5     2139.87     2002.92     26.02 o 
   3  -2   5     2608.66     2858.74     36.54 o 
   4  -2   5      983.81     1035.72     19.97 o 
   6  -2   5      173.40      144.90      8.51 o 
   7  -2   5       68.73       59.13     11.45 o 
   8  -2   5      115.43      142.28     16.49 o 
  -9  -1   5       97.05      112.14     11.01 o 
  -8  -1   5        0.63       -0.26      5.57 o 
  -7  -1   5      221.95      213.28     11.56 o 
  -6  -1   5       85.07       89.14      6.91 o 
  -5  -1   5      450.03      409.00     11.67 o 
  -4  -1   5      224.26      224.83      7.52 o 
  -3  -1   5     2265.47     2344.16     29.75 o 
  -2  -1   5      476.72      423.26      8.95 o 
  -1  -1   5     4152.15     4285.90     50.96 o 
   0  -1   5     5572.86     5977.98     70.09 o 
   1  -1   5     3277.57     3318.30     54.51 o 
   2  -1   5     1667.57     1562.38     20.76 o 
   3  -1   5     1574.15     1623.02     22.15 o 
   4  -1   5     1347.17     1365.04     30.34 o 
   5  -1   5      450.92      461.96     10.14 o 
   6  -1   5      796.57      787.63     15.26 o 
   7  -1   5       87.05       92.58     12.34 o 
   8  -1   5        3.92       13.82     10.20 o 
  -9   0   5       19.92       27.61      8.40 o 
  -8   0   5        4.87        7.40      6.60 o 
  -7   0   5       10.38       13.63      4.87 o 
  -6   0   5       32.34       23.16      5.32 o 
  -5   0   5      227.16      224.38     11.30 o 
  -4   0   5    11016.91    11228.47    162.00 o 
  -3   0   5      447.04      402.41      8.94 o 
  -2   0   5       60.50       54.62      2.90 o 
  -1   0   5     7050.99     7402.01    103.96 o 
   0   0   5     3150.39     3155.44     43.26 o 
   1   0   5     8081.29     8707.15    100.67 o 
   2   0   5    13179.02    14352.15    164.55 o 
   3   0   5     5578.71     5992.33     71.16 o 
   4   0   5        6.04        6.97      2.48 o 
   5   0   5      362.97      356.91     13.75 o 
   6   0   5      130.73      126.52      7.26 o 
   7   0   5       47.51       54.66      6.87 o 
   8   0   5       19.25       23.78     10.62 o 
  -8   1   5        3.90       -2.77      6.58 o 
  -7   1   5      350.62      351.47     13.33 o 
  -6   1   5      118.88      117.88      7.60 o 
  -5   1   5      334.95      326.96     10.93 o 
  -4   1   5     4459.23     4509.91     69.72 o 
  -3   1   5     3828.39     4073.19     62.35 o 
  -2   1   5     2215.32     2356.25     29.50 o 
  -1   1   5     5641.77     5832.32     68.36 o 
   0   1   5     2671.99     2626.79     95.55 o 
   1   1   5       50.00       65.62      2.75 o 
   2   1   5     2605.01     2721.74     33.60 o 
   3   1   5    10450.20    11328.97    130.91 o 
   4   1   5      252.39      238.42      6.05 o 
   5   1   5      378.66      385.84      8.61 o 
   6   1   5      105.94       96.85      5.03 o 
   7   1   5       79.82       85.09     10.75 o 
   8   1   5      732.53      734.23     27.52 o 
  -8   2   5       17.57       19.56      9.87 o 
  -7   2   5      106.05      117.14     11.15 o 
  -6   2   5      186.55      201.05      9.66 o 
  -5   2   5      711.15      666.00     16.83 o 
  -4   2   5     1287.66     1333.78     38.73 o 
  -3   2   5     3038.64     3062.36     49.00 o 
  -2   2   5      760.44      708.86     10.82 o 
  -1   2   5      747.59      757.12     11.63 o 
   0   2   5     7082.27     7254.92     84.43 o 
   1   2   5     5113.06     5309.63     94.84 o 
   2   2   5       74.34      102.99      3.33 o 
   3   2   5     1095.47     1176.04     16.53 o 
   4   2   5      450.08      449.32      8.61 o 
   5   2   5     1877.51     1973.54     34.09 o 
   6   2   5        3.78        2.80      3.19 o 
   7   2   5        3.15        5.19     10.41 o 
   8   2   5      422.77      452.99     21.35 o 
   9   2   5      520.94      549.60     25.32 o 
  -8   3   5        0.25       -7.57     15.24 o 
  -7   3   5      489.51      520.30     17.29 o 
  -6   3   5      561.55      545.60     16.42 o 
  -5   3   5      478.95      457.76     14.08 o 
  -4   3   5     1219.62     1243.86     25.15 o 
  -3   3   5     3358.15     3509.08     55.93 o 
  -2   3   5     2008.67     1933.36     25.39 o 
  -1   3   5      940.95      953.55     24.51 o 
   0   3   5     6967.33     7421.10     89.99 o 
   1   3   5     1407.43     1338.17     17.91 o 
   2   3   5      370.42      351.83      6.52 o 
   3   3   5     1077.76     1174.74     16.40 o 
   4   3   5       11.72        5.93      2.29 o 
   5   3   5      412.17      400.03      8.48 o 
   6   3   5      248.91      243.16      9.31 o 
   7   3   5      290.90      290.46     10.89 o 
   8   3   5      494.37      248.20     15.00 o 
   9   3   5      259.95      288.35     18.92 o 
  -7   4   5      219.64      198.97     11.70 o 
  -6   4   5     1035.29     1010.16     25.92 o 
  -5   4   5     1022.54     1033.12     23.77 o 
  -4   4   5      958.27      917.40     21.00 o 
  -3   4   5     2329.46     2478.60     69.81 o 
  -2   4   5     2634.38     2700.24     34.77 o 
  -1   4   5      593.56      546.45     22.71 o 
   0   4   5     1089.95     1156.48     16.54 o 
   1   4   5     1303.14     1398.09     19.01 o 
   2   4   5       13.57        6.85      3.60 o 
   3   4   5      325.25      337.09      9.43 o 
   4   4   5     1021.27     1078.30     21.18 o 
   5   4   5       17.27        7.46      3.86 o 
   6   4   5      421.77      405.52     12.26 o 
   7   4   5      310.99      292.21     11.09 o 
   8   4   5      366.68      371.73     13.44 o 
   9   4   5     1149.34     1182.66     39.97 o 
  -6   5   5      170.27      186.88     11.10 o 
  -5   5   5      753.67      767.11     20.42 o 
  -4   5   5      288.09      282.76     11.45 o 
  -3   5   5     1143.10     1206.87     25.08 o 
  -2   5   5     1776.49     1822.74     32.74 o 
  -1   5   5      386.10      364.88      9.66 o 
   0   5   5       82.15       98.97     10.08 o 
   1   5   5       74.58       81.63      3.54 o 
   2   5   5      168.44      171.68      6.79 o 
   3   5   5     1253.18     1247.54     23.58 o 
   4   5   5     1095.37     1135.76     29.30 o 
   5   5   5       49.36       39.56      5.37 o 
   6   5   5      978.98      949.10     21.08 o 
   7   5   5      839.54      854.49     20.49 o 
   8   5   5      337.43      350.19     13.12 o 
   9   5   5      250.22      259.35     18.39 o 
  -6   6   5      234.96      256.50     13.25 o 
  -5   6   5     1027.03     1129.58     27.17 o 
  -4   6   5      135.13      147.41      9.22 o 
  -3   6   5      178.77      183.30      9.08 o 
  -2   6   5      126.56      123.24     13.94 o 
  -1   6   5     1362.64     1286.93     19.55 o 
   0   6   5       43.80       50.59      9.37 o 
   1   6   5      356.89      375.54      7.99 o 
   2   6   5      221.05      237.91      8.62 o 
   3   6   5      922.63      955.15     20.05 o 
   4   6   5      204.77      198.44      8.51 o 
   5   6   5      746.87      755.05     17.88 o 
   6   6   5      126.76      102.02      7.00 o 
   7   6   5      709.94      713.63     18.65 o 
   8   6   5      723.12      757.10     24.14 o 
   9   6   5      189.93      192.83     11.19 o 
  -5   7   5      250.30      265.08     13.35 o 
  -4   7   5     1719.02     1730.59     35.86 o 
  -3   7   5       23.58       15.55      6.02 o 
  -2   7   5        6.76        0.40      4.74 o 
  -1   7   5      194.28      165.80      8.36 o 
   0   7   5       13.83        9.03      3.36 o 
   1   7   5      834.97      830.28     22.15 o 
   2   7   5      263.09      281.73      9.87 o 
   3   7   5     1301.44     1364.00     26.85 o 
   4   7   5     1691.57     1642.89     31.28 o 
   5   7   5       27.09       25.88      5.38 o 
   6   7   5      249.46      218.18      9.68 o 
   7   7   5     1019.08     1060.07     24.59 o 
   8   7   5      803.04      791.23     21.11 o 
   9   7   5       85.91       89.40     10.39 o 
  -4   8   5       85.31      106.35     26.93 o 
  -3   8   5        0.13       13.83      7.05 o 
  -2   8   5      102.25      102.77     15.18 o 
  -1   8   5       82.39       50.08      6.84 o 
   0   8   5       73.90       73.36     16.90 o 
   1   8   5     1177.87     1170.14     24.49 o 
   2   8   5      658.99      706.95     18.59 o 
   3   8   5      452.82      445.09     13.55 o 
   4   8   5     1795.91     1745.46     33.61 o 
   5   8   5     2479.42     2434.35     43.94 o 
   6   8   5      190.58      200.57     10.02 o 
   7   8   5       12.50       16.95      7.44 o 
   8   8   5      656.46      628.90     24.17 o 
   9   8   5       47.69       40.97      9.53 o 
  -3   9   5        7.75        3.14      7.86 o 
  -2   9   5      160.88      198.38     16.49 o 
  -1   9   5      425.93      363.97     20.64 o 
   0   9   5       38.47       58.58     13.88 o 
   1   9   5      324.24      353.22     12.46 o 
   2   9   5     1371.84     1418.89     29.44 o 
   3   9   5      250.07      264.97     10.99 o 
   4   9   5       89.63      109.67      8.36 o 
   5   9   5     1748.46     1736.71     34.90 o 
   6   9   5      484.63      489.48     15.96 o 
   7   9   5       43.63       34.15      9.82 o 
   8   9   5      211.55      215.04     11.95 o 
  -2  10   5      169.55      192.99     17.26 o 
   0  10   5       12.72       22.95     10.85 o 
   1  10   5      373.14      363.50     13.58 o 
   2  10   5      755.53      795.54     21.08 o 
   3  10   5     1229.77     1231.40     51.00 o 
   4  10   5      454.87      439.18     29.15 o 
   5  10   5      285.14      314.61     13.11 o 
   6  10   5      243.82      255.51     12.09 o 
   7  10   5       17.67        7.44      7.63 o 
   8  10   5       18.37       12.47      8.51 o 
   0  11   5      706.86      796.68     33.86 o 
   1  11   5      225.30      200.04     18.15 o 
   2  11   5      214.55      275.08     13.17 o 
   3  11   5      876.40      972.46     25.07 o 
   4  11   5      519.26      523.61     17.76 o 
   5  11   5       84.75       76.45      9.88 o 
   6  11   5      494.02      529.23     18.40 o 
   7  11   5       16.15       12.53      8.65 o 
   3  12   5      462.06      529.15     18.93 o 
   4  12   5      294.68      336.71     19.78 o 
  -5 -11   6      184.64      190.14     16.96 o 
  -4 -11   6       11.36       18.68     12.51 o 
  -3 -11   6       27.21       12.16     11.62 o 
  -2 -11   6       97.90      120.04     17.44 o 
  -1 -11   6        1.74        0.95     12.40 o 
  -7 -10   6       11.02       10.26     12.75 o 
  -6 -10   6       39.62       21.05     11.80 o 
  -5 -10   6      673.47      695.21     28.53 o 
  -4 -10   6        6.93        0.06     10.38 o 
  -3 -10   6       32.10       29.06     10.44 o 
  -2 -10   6        7.75        4.27     10.56 o 
  -1 -10   6       87.66      107.21     15.21 o 
   0 -10   6      297.36      282.90     13.10 o 
   1 -10   6      287.73      327.77     14.52 o 
  -7  -9   6        1.67        1.13     11.74 o 
  -5  -9   6      292.53      297.31     17.38 o 
  -4  -9   6        3.64        9.31      8.66 o 
  -3  -9   6       79.46      110.43     12.63 o 
  -2  -9   6       50.67       56.41     20.46 o 
  -1  -9   6       73.71       72.36     19.19 o 
   0  -9   6      382.76      409.50     14.53 o 
   1  -9   6      382.10      408.36     14.88 o 
   2  -9   6      331.07      341.07     14.38 o 
  -8  -8   6       47.55       38.02     13.05 o 
  -7  -8   6       97.86       87.83     19.81 o 
  -5  -8   6      397.33      376.01     18.21 o 
  -4  -8   6      176.39      168.53      8.67 o 
  -3  -8   6     1425.58     1594.72     30.97 o 
  -2  -8   6      332.84      367.49     12.40 o 
  -1  -8   6       68.95       86.58      7.98 o 
   0  -8   6      436.34      411.03     13.62 o 
   1  -8   6      654.10      689.53     20.94 o 
   2  -8   6      143.23      176.31     10.22 o 
   3  -8   6      636.13      616.06     18.94 o 
   4  -8   6      943.19     1062.56     38.73 o 
  -9  -7   6        5.64      -11.45     12.34 o 
  -8  -7   6        1.39       10.91     10.97 o 
  -7  -7   6      123.11      104.14     14.47 o 
  -6  -7   6        0.26        1.25      8.60 o 
  -5  -7   6        0.22        0.18      3.83 o 
  -4  -7   6       92.86       98.45      7.20 o 
  -3  -7   6      181.36      158.96      7.86 o 
  -2  -7   6     1813.10     1763.37     32.48 o 
  -1  -7   6     1163.54     1136.04     23.76 o 
   0  -7   6      526.04      539.63     15.07 o 
   1  -7   6     2348.22     2336.54     41.62 o 
   2  -7   6      146.00      177.77     22.66 o 
   3  -7   6      773.76      743.46     19.79 o 
   4  -7   6     1038.39     1030.95     36.36 o 
  -9  -6   6       65.34       68.80     15.18 o 
  -8  -6   6       41.81       33.92     11.74 o 
  -7  -6   6       80.21       52.19     11.57 o 
  -6  -6   6        0.22       -1.45      3.93 o 
  -5  -6   6      297.25      263.45      7.80 o 
  -4  -6   6      280.09      290.31      7.93 o 
  -3  -6   6      396.23      407.03     11.66 o 
  -2  -6   6      940.27      899.01     19.17 o 
  -1  -6   6     2492.93     2402.04     51.18 o 
   0  -6   6      399.26      400.77     15.51 o 
   1  -6   6     1505.91     1693.30     55.60 o 
   2  -6   6     1562.91     1509.22     29.77 o 
   3  -6   6      553.89      550.39     15.96 o 
   4  -6   6      175.05      212.62     10.63 o 
   5  -6   6      582.11      604.70     26.45 o 
  -9  -5   6        9.56       -7.12     11.09 o 
  -8  -5   6        5.44       -6.11      9.31 o 
  -7  -5   6       13.12        9.90      5.63 o 
  -6  -5   6        0.77        1.43      4.36 o 
  -5  -5   6      770.79      720.67     13.34 o 
  -4  -5   6      969.31     1023.52     16.72 o 
  -3  -5   6     1286.55     1271.02     19.16 o 
  -2  -5   6        5.45        3.36      2.49 o 
  -1  -5   6     1497.14     1465.32     26.67 o 
   0  -5   6     1880.86     1928.63     33.46 o 
   1  -5   6      951.38      997.79     20.84 o 
   2  -5   6     1367.37     1477.32     28.29 o 
   3  -5   6     1229.31     1155.16     24.34 o 
   4  -5   6       28.91       16.25      5.80 o 
   5  -5   6        1.88        0.71      9.07 o 
   6  -5   6      310.37      315.75     20.34 o 
  -9  -4   6       49.49       39.97     13.23 o 
  -8  -4   6        4.32       10.18      6.32 o 
  -7  -4   6      528.35      515.58     15.06 o 
  -6  -4   6       20.68       29.08      5.20 o 
  -5  -4   6       61.01       70.09      4.84 o 
  -4  -4   6      891.56      887.85     26.90 o 
  -3  -4   6     2541.06     2687.17     57.96 o 
  -2  -4   6     1000.38      939.66     14.52 o 
  -1  -4   6     3599.89     3700.56     58.74 o 
   0  -4   6     4690.66     4922.99     73.55 o 
   1  -4   6      712.21      699.64     15.77 o 
   2  -4   6     1746.29     1765.14     31.54 o 
   3  -4   6     1757.12     1772.18     32.42 o 
   4  -4   6       56.82       34.32      9.34 o 
   5  -4   6      355.52      325.02     12.43 o 
   6  -4   6       36.54       26.10     10.50 o 
   7  -4   6        0.99        5.52     11.57 o 
  -9  -3   6       17.31        7.67      7.41 o 
  -8  -3   6        0.10       -5.83      5.83 o 
  -7  -3   6     1070.32     1045.36     23.53 o 
  -6  -3   6      864.50      847.64     19.40 o 
  -5  -3   6      621.00      631.75     11.61 o 
  -4  -3   6     3133.22     3171.06     40.41 o 
  -3  -3   6      583.00      567.75     39.77 o 
  -2  -3   6     1513.81     1621.79     22.07 o 
  -1  -3   6     2209.71     2196.58     28.22 o 
   0  -3   6     4148.72     4199.82     63.31 o 
   1  -3   6     2847.31     3030.30     47.47 o 
   2  -3   6      388.69      394.94     10.93 o 
   3  -3   6      434.45      407.93     11.63 o 
   4  -3   6       15.16        2.02      4.37 o 
   5  -3   6      469.16      445.76     13.67 o 
   6  -3   6      116.29      117.49     11.80 o 
   7  -3   6       11.47       12.28     11.39 o 
  -9  -2   6      193.83      186.11     11.12 o 
  -8  -2   6       15.32        6.03      7.09 o 
  -7  -2   6      333.45      328.21     18.44 o 
  -6  -2   6      423.80      405.49     21.32 o 
  -5  -2   6      355.62      344.03     10.65 o 
  -4  -2   6     1678.70     1696.86     23.37 o 
  -3  -2   6     3653.84     3599.08     53.68 o 
  -2  -2   6     2575.25     2656.80     37.20 o 
  -1  -2   6        6.13        5.30      4.03 o 
   0  -2   6     3675.40     3930.02     72.68 o 
   1  -2   6      840.94      820.87     16.27 o 
   2  -2   6        3.35        4.68      1.88 o 
   3  -2   6      366.30      390.33      8.05 o 
   4  -2   6       17.92        6.27      3.92 o 
   5  -2   6      378.33      329.67     11.30 o 
   7  -2   6       66.82       43.95     10.56 o 
   8  -2   6      173.74      181.13     15.78 o 
  -9  -1   6      145.13      177.95     13.29 o 
  -8  -1   6       74.92       71.78      8.69 o 
  -7  -1   6       18.67       20.65      5.78 o 
  -6  -1   6     1851.19     1810.21     33.94 o 
  -5  -1   6     1196.96     1184.34     23.71 o 
  -4  -1   6       20.69       15.27      2.50 o 
  -3  -1   6     5283.71     5257.02     73.55 o 
  -2  -1   6     4424.54     4577.97     55.01 o 
  -1  -1   6      211.33      212.95      5.47 o 
   0  -1   6     1843.00     1885.98     24.26 o 
   1  -1   6     1608.93     1520.84     20.17 o 
   2  -1   6      149.27      150.27      4.21 o 
   3  -1   6       12.93        6.50      2.32 o 
   4  -1   6      262.55      252.26      6.76 o 
   5  -1   6     1861.82     1901.73     33.90 o 
   6  -1   6      135.56      130.92      7.85 o 
  -9   0   6      258.92      247.64     13.25 o 
  -8   0   6      674.36      683.12     19.85 o 
  -7   0   6      189.44      185.87      9.72 o 
  -6   0   6      123.03      122.73      7.27 o 
  -5   0   6     1898.08     1942.23     35.05 o 
  -4   0   6     5657.78     5739.40    139.34 o 
  -3   0   6     1087.21     1049.66     16.00 o 
  -2   0   6     4774.10     5102.73     60.87 o 
  -1   0   6      457.68      470.90      9.99 o 
   0   0   6       23.22       27.95      2.32 o 
   1   0   6        6.24        1.83      2.44 o 
   2   0   6       59.72       49.13      2.90 o 
   3   0   6      289.47      288.16     10.36 o 
   4   0   6      541.26      510.44      9.92 o 
   5   0   6       47.25       35.03      5.91 o 
   6   0   6     3120.42     3101.37     41.61 o 
   7   0   6      664.86       -7.59      7.59 o 
  -8   1   6      363.80      380.00     15.03 o 
  -7   1   6      337.69      332.24     13.15 o 
  -6   1   6      312.29      316.10     11.83 o 
  -5   1   6      848.15      813.68     18.95 o 
  -4   1   6     1267.22     1206.12     23.73 o 
  -3   1   6      585.80      606.43     16.28 o 
  -2   1   6      767.05      850.29     18.03 o 
  -1   1   6      173.23      155.08      4.28 o 
   0   1   6     1670.17     1847.50     23.95 o 
   1   1   6     3147.08     3428.23     51.60 o 
   2   1   6        2.25        9.77      2.29 o 
   3   1   6     1283.17     1276.69     26.19 o 
   4   1   6     3711.13     3929.45     65.88 o 
   5   1   6       66.83       77.19      4.83 o 
   6   1   6     2206.97     2330.64     33.18 o 
   7   1   6     1453.91     1547.57     30.65 o 
  -8   2   6      678.95      650.33     20.24 o 
  -7   2   6       79.44      110.11     10.21 o 
  -6   2   6      166.69      176.26      9.26 o 
  -5   2   6      420.66      417.11     12.99 o 
  -4   2   6      992.95      943.11     23.28 o 
  -3   2   6      209.44      195.18     12.93 o 
  -2   2   6      683.20      675.39     10.81 o 
  -1   2   6      268.74      296.42      6.15 o 
   0   2   6      153.48      146.49     10.39 o 
   1   2   6      524.61      544.14     11.63 o 
   2   2   6     1423.65     1621.59     21.62 o 
   3   2   6      164.48      145.49      4.76 o 
   4   2   6     3612.90     3553.08     63.49 o 
   5   2   6     1711.97     1750.94     41.15 o 
   6   2   6      500.65      497.47     10.72 o 
   7   2   6      826.93      859.20     20.38 o 
   8   2   6     1272.49     1330.15     41.10 o 
   9   2   6       45.96       44.36     13.05 o 
  -7   3   6      357.18      366.45     14.42 o 
  -6   3   6      138.11      122.76      8.59 o 
  -5   3   6      509.39      497.03     14.99 o 
  -4   3   6     1263.11     1245.53     25.51 o 
  -3   3   6      317.31      304.25      9.83 o 
  -2   3   6     1574.99     1644.26     22.49 o 
  -1   3   6        9.23        4.19      2.01 o 
   0   3   6      105.94      115.26      4.17 o 
   1   3   6     1638.50     1673.04     22.19 o 
   2   3   6     1680.08     1712.32     22.71 o 
   3   3   6      437.12      406.22     10.17 o 
   4   3   6     1917.08     1984.63     26.56 o 
   5   3   6     3582.91     3638.71     58.05 o 
   6   3   6      755.36      757.53     17.91 o 
   7   3   6      161.56      147.69     12.48 o 
   8   3   6      847.51      861.44     30.90 o 
   9   3   6      196.62      175.91     15.78 o 
  -7   4   6      330.40      360.42     18.62 o 
  -6   4   6        2.92       -1.06      6.22 o 
  -5   4   6       12.00       12.95      5.70 o 
  -4   4   6       24.89       23.25      5.21 o 
  -3   4   6       12.57       11.96      4.32 o 
  -2   4   6        0.67        1.62      4.09 o 
  -1   4   6      228.58      179.26      6.42 o 
   0   4   6     2298.47     2429.27     31.29 o 
   1   4   6     3634.15     3860.21     47.19 o 
   2   4   6     3948.58     4077.66     49.53 o 
   3   4   6     2488.01     2514.60     72.65 o 
   4   4   6     2335.88     2285.26     38.73 o 
   5   4   6     2279.93     2225.73     38.53 o 
   6   4   6     1101.06     1110.91     23.58 o 
   7   4   6       71.02       72.14      8.69 o 
   8   4   6      263.42      261.20     15.42 o 
   9   4   6      283.02      293.93     19.28 o 
  -6   5   6      262.74      268.65     30.22 o 
  -5   5   6        8.62        5.76      5.98 o 
  -4   5   6      510.20      454.20     23.78 o 
  -3   5   6      194.52      157.66      8.10 o 
  -2   5   6     1030.29     1097.85     22.83 o 
  -1   5   6      683.76      686.35     13.91 o 
   0   5   6      108.18      104.54      4.18 o 
   1   5   6     1470.01     1462.45     20.57 o 
   2   5   6     4884.48     5056.97     77.06 o 
   3   5   6     4179.68     4132.68     64.53 o 
   4   5   6     1119.63     1121.31     22.67 o 
   5   5   6      631.45      611.67     18.68 o 
   6   5   6      315.20      330.25     11.51 o 
   7   5   6      217.19      209.82     10.12 o 
   8   5   6      119.48      130.40     10.06 o 
   9   5   6       36.33       38.59     13.91 o 
  -6   6   6      198.91      207.76     12.68 o 
  -5   6   6       45.45       46.20     16.64 o 
  -4   6   6      628.86      655.29     18.57 o 
  -3   6   6        4.46        2.43      5.04 o 
  -2   6   6      197.91      189.15      8.73 o 
  -1   6   6     1078.83     1102.31     17.67 o 
   0   6   6     2855.52     3028.50     39.34 o 
   1   6   6      664.33      656.52     15.41 o 
   2   6   6     1842.48     1852.61     33.04 o 
   3   6   6     2145.86     2179.80     37.98 o 
   4   6   6      771.73      755.07     17.69 o 
   5   6   6      974.83      847.85     19.50 o 
   6   6   6       51.94       33.90      8.60 o 
   7   6   6      119.88      112.82      8.73 o 
   8   6   6        6.83        9.40      6.90 o 
   9   6   6      155.54      171.05     11.17 o 
  -5   7   6        1.24        3.45      7.96 o 
  -4   7   6       66.86       49.84      8.46 o 
  -3   7   6     1454.61     1420.84     30.29 o 
  -2   7   6      498.21      494.24     19.63 o 
  -1   7   6      305.96      339.18     13.46 o 
   0   7   6     1944.75     1919.09     34.52 o 
   1   7   6     1618.93     1672.94     31.18 o 
   2   7   6      356.58      360.95     23.22 o 
   3   7   6     4979.79     5089.31     79.62 o 
   4   7   6     1244.12     1280.81     26.30 o 
   5   7   6       45.25       45.46      6.48 o 
   6   7   6      119.66      100.45      7.36 o 
   7   7   6      186.29      168.74      9.68 o 
   8   7   6       35.22       23.93      7.43 o 
   9   7   6        9.24        2.17      8.24 o 
  -4   8   6      133.30      153.96     11.28 o 
  -3   8   6      834.50      899.14     23.29 o 
  -2   8   6     1189.71     1051.75    100.08 o 
  -1   8   6      621.82      633.82     26.21 o 
   0   8   6     1712.27     1718.02     32.71 o 
   1   8   6     1517.19     1400.70     41.52 o 
   2   8   6        3.84        3.77      5.60 o 
   3   8   6      863.56      845.28     31.05 o 
   4   8   6      927.28      903.84     31.02 o 
   5   8   6       40.95       44.03      6.69 o 
   6   8   6       27.10       27.45      6.62 o 
   7   8   6       78.17       52.40      7.71 o 
   8   8   6        8.17        8.33      7.25 o 
   9   8   6      241.82      248.05     13.44 o 
  -3   9   6      848.52      941.69     37.07 o 
  -2   9   6      699.08      770.05     31.91 o 
  -1   9   6      319.41      297.84     19.22 o 
   0   9   6      573.10      581.75     25.98 o 
   1   9   6      525.63      538.96     27.96 o 
   2   9   6      548.65      558.78     16.34 o 
   3   9   6        3.27        3.41      7.38 o 
   4   9   6      231.73      193.66     10.10 o 
   5   9   6       49.09       45.46      7.57 o 
   6   9   6      319.42      311.89     13.06 o 
   7   9   6        0.81        2.61      6.92 o 
   8   9   6       16.93        6.12      7.91 o 
  -2  10   6     1092.17     1163.91     42.29 o 
   0  10   6       72.02       33.33     12.22 o 
   1  10   6      269.66      266.16     11.92 o 
   2  10   6      333.04      342.65     13.54 o 
   3  10   6        3.39       -6.26      7.47 o 
   4  10   6      129.69      113.89      9.20 o 
   5  10   6       94.51      112.68     10.40 o 
   6  10   6      253.55      281.09     13.06 o 
   7  10   6       62.87       52.75      9.56 o 
   0  11   6       59.04       11.15     13.76 o 
   1  11   6       49.82       30.48     14.17 o 
   2  11   6       75.26       86.55     20.49 o 
   3  11   6        3.88        1.51      7.80 o 
   4  11   6        1.31       -0.36      7.54 o 
   5  11   6        0.30       -7.68      7.68 o 
   6  11   6        1.77        5.15     12.01 o 
  -4 -11   7       73.20       67.31     15.36 o 
  -3 -11   7       70.60      103.43     16.84 o 
  -6 -10   7       16.77       16.31     12.40 o 
  -5 -10   7       92.37      112.98     15.95 o 
  -4 -10   7      395.52      402.88     21.71 o 
  -3 -10   7       10.79       10.08     11.92 o 
  -2 -10   7      504.34      525.88     25.68 o 
  -1 -10   7      567.58      562.36     18.00 o 
   0 -10   7      338.91      347.50     14.65 o 
  -7  -9   7      149.82      143.70     17.73 o 
  -6  -9   7        8.02        3.44     10.14 o 
  -5  -9   7       64.34       67.55     12.22 o 
  -4  -9   7      446.13      456.73     21.77 o 
  -3  -9   7      293.17      284.45     11.92 o 
  -2  -9   7      249.34      285.27     12.11 o 
  -1  -9   7      623.58      677.72     18.99 o 
   0  -9   7      445.07      481.24     16.13 o 
   1  -9   7       28.99       28.01      8.15 o 
   2  -9   7      156.14      166.41     11.36 o 
  -6  -8   7      434.98      449.55     20.46 o 
  -5  -8   7       75.04       81.31     11.86 o 
  -4  -8   7       51.28       56.35      7.77 o 
  -3  -8   7     1797.23     1832.65     62.84 o 
  -2  -8   7      544.32      506.42     15.04 o 
  -1  -8   7     1065.34     1033.87     23.70 o 
   0  -8   7      913.29      911.08     22.17 o 
   1  -8   7       37.05       47.02     14.38 o 
   2  -8   7        6.84        5.16      6.86 o 
   3  -8   7      137.95      135.90     11.98 o 
  -8  -7   7        7.25       -3.97     11.27 o 
  -7  -7   7      260.26      276.91     17.73 o 
  -6  -7   7      427.22      435.65     13.31 o 
  -5  -7   7      335.64      333.71     11.31 o 
  -4  -7   7      672.26      632.61     16.28 o 
  -3  -7   7      384.02      375.20     12.21 o 
  -2  -7   7     1279.70     1337.12     26.90 o 
  -1  -7   7      292.46      297.80     14.41 o 
   0  -7   7     1062.93     1000.31     32.14 o 
   1  -7   7      366.12      336.48     12.39 o 
   2  -7   7       13.70       12.32      6.14 o 
   3  -7   7        0.73        0.00      6.22 o 
   4  -7   7       32.29       28.54      9.96 o 
  -9  -6   7       30.90       35.47     15.95 o 
  -8  -6   7       89.55       92.22     15.66 o 
  -7  -6   7      219.23      232.07     16.07 o 
  -6  -6   7      328.65      333.83      9.53 o 
  -5  -6   7      346.61      342.17      9.09 o 
  -4  -6   7      510.71      536.46     14.23 o 
  -3  -6   7     1054.37      970.39     20.69 o 
  -2  -6   7     1389.94     1368.70     26.43 o 
  -1  -6   7        2.96        0.33      3.83 o 
   0  -6   7        2.56       -0.85      4.28 o 
   1  -6   7       75.50       84.99      7.51 o 
   2  -6   7       75.44       48.75     11.09 o 
   3  -6   7      137.88      109.17      8.82 o 
   4  -6   7       10.83        6.28      6.74 o 
   5  -6   7      162.84      145.48     15.06 o 
  -9  -5   7       48.04       37.25     13.64 o 
  -8  -5   7      540.75      572.01     17.49 o 
  -7  -5   7       21.74       17.51      6.28 o 
  -6  -5   7      335.99      324.21     11.41 o 
  -5  -5   7      625.87      642.51     15.17 o 
  -4  -5   7      183.56      205.42      6.70 o 
  -3  -5   7      627.85      625.63     11.74 o 
  -2  -5   7     1216.24     1212.33     23.61 o 
  -1  -5   7        0.82        1.78      4.66 o 
   0  -5   7       28.25       27.92      4.63 o 
   1  -5   7      160.84      157.31      7.81 o 
   2  -5   7       16.45        7.79      4.54 o 
   3  -5   7      597.20      639.85     17.15 o 
   4  -5   7      581.25      603.80     17.17 o 
   5  -5   7      195.82      209.68     10.85 o 
   6  -5   7      442.50      446.11     23.66 o 
  -9  -4   7       15.22       22.39      8.48 o 
  -8  -4   7      399.19      426.20     14.90 o 
  -7  -4   7      455.06      453.86     14.36 o 
  -6  -4   7      307.61      307.26     10.92 o 
  -5  -4   7     1528.88     1434.63     22.89 o 
  -4  -4   7      847.26      858.48     14.61 o 
  -3  -4   7       91.28       93.00      4.51 o 
  -2  -4   7        0.44        2.54      2.32 o 
  -1  -4   7      560.44      572.41     23.16 o 
   0  -4   7        0.34       -1.78      3.29 o 
   1  -4   7      594.44      559.66     15.00 o 
   2  -4   7       42.54       33.48      5.22 o 
   3  -4   7      145.60      155.72      8.13 o 
   4  -4   7     1413.45     1452.18     29.35 o 
   5  -4   7      681.05      722.61     19.29 o 
   6  -4   7      587.94      566.27     25.09 o 
  -9  -3   7       41.01       37.24      8.70 o 
  -8  -3   7      572.07      580.95     17.75 o 
  -7  -3   7      465.63      467.81     14.64 o 
  -6  -3   7       58.55       69.14      7.00 o 
  -5  -3   7      611.25      575.36     22.45 o 
  -4  -3   7     1185.37     1147.94     41.28 o 
  -3  -3   7        1.62        1.77      2.56 o 
  -2  -3   7      120.73      116.22      4.34 o 
  -1  -3   7      124.79      132.70      4.93 o 
   0  -3   7      183.63      196.41      7.38 o 
   1  -3   7     1167.00     1146.98     22.01 o 
   2  -3   7      353.06      366.30     10.92 o 
   3  -3   7      652.75      698.78     16.75 o 
   4  -3   7     3871.68     3932.33     62.84 o 
   5  -3   7     1186.80     1179.59     25.37 o 
   6  -3   7      525.55      470.52     15.55 o 
   7  -3   7      241.54      242.92     17.20 o 
  -9  -2   7       32.59       46.82      9.06 o 
  -8  -2   7      200.40      196.44     10.72 o 
  -7  -2   7      190.78      184.70      9.62 o 
  -6  -2   7       15.56       15.14      5.00 o 
  -5  -2   7      294.56      312.87     12.99 o 
  -4  -2   7      726.03      701.06     12.11 o 
  -3  -2   7       22.44       22.03      3.40 o 
  -2  -2   7     3081.76     3301.86     41.29 o 
  -1  -2   7       45.42       50.02      3.10 o 
   0  -2   7       77.53       59.69      4.46 o 
   1  -2   7     2951.78     3107.39     48.53 o 
   2  -2   7     1342.57     1462.04     26.52 o 
   3  -2   7      992.90     1100.46     21.99 o 
   4  -2   7     1917.02     1905.57     34.10 o 
   5  -2   7     2392.82     2401.52     42.09 o 
   6  -2   7     1123.04     1082.83     24.37 o 
   7  -2   7       79.28       68.38     11.98 o 
   8  -2   7      157.19      165.29     15.66 o 
  -9  -1   7      103.87      105.51     11.31 o 
  -8  -1   7      119.96      122.66      9.89 o 
  -7  -1   7      366.13      358.66     13.19 o 
  -6  -1   7      392.79      356.83     12.18 o 
  -5  -1   7      388.80      372.24     11.59 o 
  -4  -1   7       46.21       47.99      5.18 o 
  -3  -1   7     2424.75     2503.36     51.37 o 
  -2  -1   7     1987.67     2114.37     27.78 o 
  -1  -1   7      620.54      575.28      9.76 o 
   0  -1   7     1924.19     1976.50     25.77 o 
   1  -1   7     1362.42     1338.79     18.45 o 
   2  -1   7     1862.74     1852.31     24.74 o 
   3  -1   7      272.39      280.79      6.73 o 
   4  -1   7     2128.78     2093.52     45.67 o 
   5  -1   7     4290.10     4264.61     66.84 o 
   6  -1   7      121.39      119.83     14.89 o 
   7  -1   7      135.05      121.34     11.92 o 
   8  -1   7      215.97      236.70     16.72 o 
  -8   0   7        0.58       -6.25      6.25 o 
  -7   0   7      121.18      115.90      8.91 o 
  -6   0   7        3.00        7.27      5.39 o 
  -5   0   7      194.56      191.95      8.55 o 
  -4   0   7      104.79       94.90      5.89 o 
  -3   0   7      208.51      208.21      5.37 o 
  -2   0   7       42.99       36.33      5.38 o 
  -1   0   7     1187.20     1144.06     16.51 o 
   0   0   7     4986.21     5067.36     60.61 o 
   1   0   7     8975.84     9999.76    154.62 o 
   2   0   7     5146.86     5280.05     63.39 o 
   3   0   7     2396.59     2214.01     29.37 o 
   4   0   7      213.04      214.55      6.25 o 
   5   0   7     1432.16     1512.80     36.05 o 
   6   0   7     1119.62     1163.42     24.22 o 
   7   0   7      150.15      147.36     11.48 o 
  -8   1   7       22.40       26.45      8.27 o 
  -7   1   7        9.82        6.18      6.25 o 
  -6   1   7       86.47       70.84     15.81 o 
  -5   1   7        1.22        2.36      4.29 o 
  -4   1   7      493.57      493.95     13.35 o 
  -3   1   7      562.98      541.27     25.09 o 
  -2   1   7     1626.45     1764.57     23.72 o 
  -1   1   7     3788.50     3977.91     48.60 o 
   0   1   7     4517.13     4347.73     52.63 o 
   1   1   7     3547.09     3853.28     58.20 o 
   2   1   7     1357.08     1333.42     18.71 o 
   3   1   7     5045.07     5401.24     65.16 o 
   4   1   7     1654.56     1668.39     23.63 o 
   5   1   7      998.91      983.19     20.29 o 
   6   1   7       59.73       64.18     16.05 o 
   7   1   7        4.42        1.30      8.66 o 
  -8   2   7       85.73       75.21     11.00 o 
  -7   2   7       99.24      107.71     10.27 o 
  -6   2   7        8.05        5.36      5.47 o 
  -5   2   7       72.16       72.45      7.58 o 
  -4   2   7      278.66      295.25     10.59 o 
  -3   2   7      436.18      423.07     11.88 o 
  -2   2   7      742.13      679.12     11.22 o 
  -1   2   7     4782.30     4857.82     58.52 o 
   0   2   7     6837.35     7203.93    104.93 o 
   1   2   7     2738.83     2809.34     35.45 o 
   2   2   7      559.17      536.40     12.43 o 
   3   2   7      435.00      397.73      8.07 o 
   4   2   7      448.16      510.29     10.00 o 
   5   2   7      202.92      201.59      6.34 o 
   6   2   7      217.11      201.84      9.05 o 
   7   2   7      420.91      424.45     13.75 o 
   8   2   7      105.26      121.60     15.18 o 
  -7   3   7        9.73        3.45      7.13 o 
  -6   3   7      310.39      306.22     12.97 o 
  -5   3   7      364.95      350.40     12.70 o 
  -4   3   7       42.60       38.58      6.11 o 
  -3   3   7     1420.22     1449.33     27.75 o 
  -2   3   7     2680.49     2799.82     98.45 o 
  -1   3   7      771.75      751.64     12.25 o 
   0   3   7     3906.20     3994.74    107.86 o 
   1   3   7     5524.97     5951.75    105.83 o 
   2   3   7      207.43      193.35      5.22 o 
   3   3   7     1829.28     1821.44     24.71 o 
   4   3   7     2433.32     2472.10     60.43 o 
   5   3   7        3.89        1.53      3.80 o 
   6   3   7      697.63      729.00     17.97 o 
   7   3   7      331.99      304.01     14.29 o 
   8   3   7       12.19       12.29      7.08 o 
   9   3   7      288.98      275.31     18.74 o 
  -7   4   7        2.15       -2.98      7.45 o 
  -6   4   7      469.31      482.60     16.54 o 
  -5   4   7      867.82      854.12     29.33 o 
  -4   4   7      265.33      275.46     15.84 o 
  -3   4   7     3673.55     3812.68     61.93 o 
  -2   4   7     2059.25     1981.55     37.72 o 
  -1   4   7      828.39      869.29     17.30 o 
   0   4   7     1026.58     1044.71     18.97 o 
   1   4   7     5150.60     5341.68     64.33 o 
   2   4   7      498.17      509.17      9.18 o 
   3   4   7      199.51      215.05     11.27 o 
   4   4   7      636.99      615.18     33.98 o 
   5   4   7      428.70      435.88     12.83 o 
   6   4   7       92.80       92.58      7.30 o 
   7   4   7      435.91      428.06     14.03 o 
   8   4   7        4.42        2.60      6.86 o 
   9   4   7      317.51      347.65     22.09 o 
  -6   5   7      455.75      475.31     17.40 o 
  -5   5   7      926.81      936.51     23.76 o 
  -4   5   7       16.03       11.81      9.04 o 
  -3   5   7     1375.25     1463.57     43.47 o 
  -2   5   7     3733.14     3841.80     61.91 o 
  -1   5   7     1130.66     1072.84     16.93 o 
   0   5   7       12.88       11.99      2.71 o 
   1   5   7      459.97      449.05     12.83 o 
   2   5   7     1173.60     1198.96     23.30 o 
   3   5   7      258.56      270.61      9.46 o 
   4   5   7       11.24        6.35      4.24 o 
   5   5   7      143.85      139.66      7.50 o 
   6   5   7      653.33      696.37     17.86 o 
   7   5   7      476.08      484.22     15.07 o 
   8   5   7        2.36        2.56      6.67 o 
   9   5   7      254.92      271.81     13.23 o 
  -5   6   7     1025.74     1104.94     27.39 o 
  -4   6   7      377.02      396.79     14.57 o 
  -3   6   7      440.31      391.11     13.54 o 
  -2   6   7      941.65      953.03     23.72 o 
  -1   6   7      823.14      815.25     42.79 o 
   0   6   7      107.40      110.85      5.14 o 
   1   6   7      118.27      110.10      8.36 o 
   2   6   7     2182.23     2135.67     37.45 o 
   3   6   7      970.13      982.50     21.19 o 
   4   6   7      145.61      129.51     12.42 o 
   5   6   7       51.95       59.16      6.75 o 
   6   6   7     1009.99     1035.42     23.52 o 
   7   6   7     1050.23     1072.43     26.45 o 
   8   6   7      199.45      207.39     18.59 o 
   9   6   7       48.72       54.03     15.81 o 
  -5   7   7      232.17      253.96     13.70 o 
  -4   7   7      661.86      702.19     20.61 o 
  -3   7   7      611.34      587.75     17.55 o 
  -2   7   7      481.20      479.48     15.00 o 
  -1   7   7      957.81      950.43     21.49 o 
   0   7   7      177.10      151.98      7.87 o 
   1   7   7      114.03      110.47      9.96 o 
   2   7   7      167.34      171.05      8.19 o 
   3   7   7        8.97        8.75      5.81 o 
   4   7   7       53.02       53.72      6.51 o 
   5   7   7      583.68      582.19     16.30 o 
   6   7   7      218.63      211.46     10.26 o 
   7   7   7      668.37      659.55     18.98 o 
   8   7   7      221.58      213.55     11.45 o 
   9   7   7       79.64       70.79     10.63 o 
  -4   8   7      809.60      857.89     46.79 o 
  -3   8   7      388.87      388.23     15.06 o 
  -2   8   7      195.49      186.58     15.72 o 
  -1   8   7       11.12       18.56      9.79 o 
   0   8   7      236.18      215.76     15.60 o 
   1   8   7        0.02        2.36      4.82 o 
   2   8   7      172.53      171.71      8.65 o 
   3   8   7      464.52      446.95     13.88 o 
   4   8   7      361.03      334.38     12.37 o 
   5   8   7      607.96      586.43     17.09 o 
   6   8   7      272.22      277.50     12.07 o 
   7   8   7      323.35      323.25     13.18 o 
   8   8   7      549.36      611.90     24.76 o 
  -3   9   7      165.95      209.30     18.27 o 
  -2   9   7       91.81       91.75     15.54 o 
  -1   9   7       38.99       24.26     11.51 o 
   0   9   7        9.34        6.70     10.20 o 
   1   9   7      347.72      355.59     18.65 o 
   2   9   7      273.07      282.31     12.93 o 
   3   9   7      112.90      129.73      9.13 o 
   4   9   7        3.35       10.38      6.09 o 
   5   9   7     1136.48     1107.50     26.07 o 
   6   9   7      768.83      796.85     24.08 o 
   7   9   7      147.68      162.16     10.38 o 
   8   9   7      138.28      156.27     12.84 o 
   0  10   7       24.55        6.94     11.62 o 
   1  10   7       30.47       29.36     12.75 o 
   2  10   7     1373.35     1322.68     29.40 o 
   3  10   7      629.80      647.58     19.17 o 
   4  10   7        7.42        9.05      6.55 o 
   5  10   7      139.74      151.59     10.18 o 
   6  10   7      545.90      585.34     19.02 o 
   7  10   7        9.85       -7.73      7.81 o 
   1  11   7       20.91        1.54     12.75 o 
   2  11   7      434.01      478.23     17.22 o 
   3  11   7      413.28      427.27     19.07 o 
   4  11   7      487.03      504.00     17.82 o 
   5  11   7      140.94      146.68     12.25 o 
   6  11   7      546.31      559.39     19.35 o 
  -5 -10   8      188.20      211.67     17.26 o 
  -4 -10   8       60.27       64.65     14.83 o 
  -3 -10   8       73.95       48.28     12.69 o 
  -2 -10   8      269.18      293.43     13.55 o 
  -1 -10   8       29.14       24.44      8.44 o 
   0 -10   8       29.10       23.10      9.24 o 
  -6  -9   8        1.77       -3.08     11.09 o 
  -5  -9   8      465.34      485.43     23.01 o 
  -4  -9   8        0.29       28.05     11.98 o 
  -3  -9   8       31.80       22.80     17.11 o 
  -2  -9   8      158.33      151.10     10.20 o 
  -1  -9   8      314.98      294.00     12.99 o 
   0  -9   8       63.72       63.28      9.06 o 
   1  -9   8      439.90      417.50     16.02 o 
  -6  -8   8       46.19       28.17     10.62 o 
  -5  -8   8        2.35        3.65      6.10 o 
  -4  -8   8      286.44      301.96     12.00 o 
  -3  -8   8       77.75       86.41      8.37 o 
  -2  -8   8      275.97      248.94     11.03 o 
  -1  -8   8       93.12       90.44      8.68 o 
   0  -8   8       86.80       78.58     16.52 o 
   1  -8   8      445.25      446.29     15.66 o 
   2  -8   8      178.93      194.14     11.38 o 
   3  -8   8      191.59      216.53     32.26 o 
  -6  -7   8       30.07       36.13      6.77 o 
  -5  -7   8       31.24       30.77      6.53 o 
  -4  -7   8       28.08       38.31      6.52 o 
  -3  -7   8        1.19       -0.21      4.81 o 
  -2  -7   8       33.05       45.67      6.35 o 
  -1  -7   8      129.18      118.34      7.57 o 
   0  -7   8        4.83       -5.42      5.42 o 
   1  -7   8     2042.88     1989.21     37.91 o 
   2  -7   8      827.15      810.48     21.21 o 
   3  -7   8      285.30      302.60     13.40 o 
   4  -7   8      238.36      259.80     13.49 o 
  -8  -6   8       26.32       21.41     12.16 o 
  -7  -6   8      134.80      131.22      8.92 o 
  -6  -6   8        7.70        3.20      5.69 o 
  -5  -6   8      108.29      109.64      7.05 o 
  -4  -6   8       22.63       18.60      7.68 o 
  -3  -6   8        1.60        1.27      4.30 o 
  -2  -6   8      325.72      291.50     13.52 o 
  -1  -6   8      499.07      536.55     14.97 o 
   0  -6   8      373.53      362.21     12.41 o 
   1  -6   8     1439.02     1405.84     44.24 o 
   2  -6   8      773.38      842.64     20.90 o 
   3  -6   8     1088.79     1089.81     25.56 o 
   4  -6   8      799.56      820.55     22.02 o 
   5  -6   8      601.38      699.65     30.25 o 
  -8  -5   8        7.65        2.28      7.06 o 
  -7  -5   8       37.09       28.36      6.81 o 
  -6  -5   8      462.77      462.07     14.36 o 
  -5  -5   8      446.29      395.18     12.64 o 
  -4  -5   8      106.36      114.79      6.77 o 
  -3  -5   8        3.95        3.20      3.85 o 
  -2  -5   8      367.87      360.41     11.20 o 
  -1  -5   8      846.05      887.43     19.66 o 
   0  -5   8      499.64      514.21     14.00 o 
   1  -5   8     1617.13     1491.80     40.06 o 
   2  -5   8     2005.65     1894.53     35.45 o 
   3  -5   8      103.91      115.52      8.31 o 
   4  -5   8      145.29      131.10      9.46 o 
   5  -5   8     1148.62     1217.87     28.35 o 
   6  -5   8      585.91      607.43     27.76 o 
  -9  -4   8       18.61       17.39      9.76 o 
  -8  -4   8        0.09       -1.44      6.80 o 
  -7  -4   8        0.32        6.01      5.90 o 
  -6  -4   8      250.47      234.81     10.09 o 
  -5  -4   8        1.47       -4.07      4.07 o 
  -4  -4   8       96.58       86.29      4.83 o 
  -3  -4   8      332.36      331.90      8.06 o 
  -2  -4   8     1953.49     2018.16     34.72 o 
  -1  -4   8     2469.09     2357.18     52.78 o 
   0  -4   8     1968.99     2068.20     60.88 o 
   1  -4   8      170.88      164.03      7.67 o 
   2  -4   8     1708.30     1761.21     32.76 o 
   3  -4   8     1912.97     1870.61     35.01 o 
   4  -4   8      380.77      367.22     27.31 o 
   5  -4   8      266.56      251.96     16.81 o 
   6  -4   8      219.36      221.40     16.67 o 
  -9  -3   8       12.92       10.07      8.26 o 
  -8  -3   8       18.43       16.49      7.49 o 
  -7  -3   8       42.79       61.88     19.66 o 
  -6  -3   8      376.60      383.33     19.39 o 
  -5  -3   8       63.12       67.27     15.78 o 
  -4  -3   8      536.84      523.12     12.25 o 
  -3  -3   8     1104.06     1067.89     16.92 o 
  -2  -3   8      399.54      398.26      8.37 o 
  -1  -3   8     4034.76     4275.55     92.28 o 
   0  -3   8     6832.08     7058.70    103.31 o 
   1  -3   8     1393.73     1337.11     25.36 o 
   2  -3   8      191.57      212.64     13.23 o 
   3  -3   8      730.42      791.31     18.72 o 
   4  -3   8     1360.12     1413.72     28.60 o 
   5  -3   8      321.73      279.04     11.56 o 
   6  -3   8      126.62      102.63     26.36 o 
   7  -3   8        7.79        5.75     11.98 o 
  -8  -2   8      119.05      116.14     10.71 o 
  -7  -2   8       41.96       36.98      7.28 o 
  -6  -2   8      502.81      466.42     21.71 o 
  -5  -2   8      206.93      193.64      8.57 o 
  -4  -2   8      296.61      284.35     13.43 o 
  -3  -2   8     1859.71     1879.00     30.04 o 
  -2  -2   8     4063.72     4140.70     51.23 o 
  -1  -2   8      925.51      931.69     14.40 o 
   0  -2   8     1794.98     1788.14     30.63 o 
   1  -2   8     1045.99     1042.85     27.52 o 
   2  -2   8      313.14      339.64     10.52 o 
   3  -2   8      285.66      297.22     10.22 o 
   4  -2   8      517.77      518.73     19.66 o 
   5  -2   8       71.55       45.16      6.91 o 
   6  -2   8        0.06       -6.05      6.05 o 
   7  -2   8        2.99       -5.34     10.02 o 
  -8  -1   8        7.57        0.23      7.11 o 
  -7  -1   8       25.54       13.46      6.53 o 
  -6  -1   8       27.43       32.94      7.44 o 
  -5  -1   8     2215.70     2146.23     38.47 o 
  -4  -1   8       51.11       47.12      5.62 o 
  -3  -1   8      323.34      303.94     23.36 o 
  -2  -1   8     3319.68     3330.16     41.96 o 
  -1  -1   8      983.18      946.54     14.58 o 
   0  -1   8     2241.80     2256.45     31.64 o 
   1  -1   8     4606.10     4689.81     56.96 o 
   2  -1   8     1179.75     1308.22     24.28 o 
   3  -1   8      875.92      891.14     19.04 o 
   4  -1   8      836.31      757.83     17.67 o 
   5  -1   8      179.66      164.12      8.55 o 
   6  -1   8      475.59      456.40     14.42 o 
   7  -1   8       10.29        3.18      6.88 o 
   8  -1   8      115.05      100.05     15.84 o 
  -8   0   8       28.20       22.20      8.16 o 
  -7   0   8       44.27       54.73      8.04 o 
  -6   0   8     1608.28     1535.93     33.75 o 
  -5   0   8     1123.72     1130.44     26.54 o 
  -4   0   8      315.21      317.08     10.61 o 
  -3   0   8     1317.65     1330.32     19.31 o 
  -2   0   8     4954.10     5183.74     75.76 o 
  -1   0   8     1919.09     1976.32     26.43 o 
   0   0   8      147.36      151.85      4.78 o 
   1   0   8     1443.15     1377.03     19.41 o 
   2   0   8     2446.66     2575.03     33.36 o 
   3   0   8      449.72      492.80     11.91 o 
   4   0   8      115.93      117.09      6.76 o 
   5   0   8       11.11        4.09      4.92 o 
   6   0   8      324.65      321.27     15.27 o 
   7   0   8      575.46      544.96     16.25 o 
  -8   1   8      324.79      302.16     13.72 o 
  -7   1   8       92.14       93.46      9.46 o 
  -6   1   8      400.96      385.19     13.89 o 
  -5   1   8     1633.97     1719.55     33.41 o 
  -4   1   8     1005.71      949.16     20.86 o 
  -3   1   8      448.57      476.65     12.74 o 
  -2   1   8      869.85      911.56     14.37 o 
  -1   1   8     1463.81     1361.01     53.05 o 
   0   1   8     2855.54     2974.92     37.67 o 
   1   1   8      741.43      772.08     15.50 o 
   2   1   8       22.87       48.23     10.32 o 
   3   1   8      508.05      532.03     10.08 o 
   4   1   8      806.23      857.63     14.57 o 
   5   1   8        0.41        1.65      4.98 o 
   6   1   8      371.41      368.73     12.13 o 
   7   1   8      854.27      943.23     32.86 o 
   8   1   8      379.38      393.39     21.41 o 
  -7   2   8      455.29      450.81     15.97 o 
  -6   2   8      244.19      238.09     11.16 o 
  -5   2   8      661.45      660.35     17.99 o 
  -4   2   8      560.18      540.47     14.83 o 
  -3   2   8      191.80      185.03      7.98 o 
  -2   2   8      392.96      414.69      9.55 o 
  -1   2   8     2054.47     2035.54     32.52 o 
   0   2   8        0.92       -1.02      2.11 o 
   1   2   8       62.72       59.55      3.43 o 
   2   2   8     1123.78     1237.42     18.17 o 
   3   2   8     1441.30     1554.80     22.10 o 
   4   2   8     1243.77     1255.09     19.08 o 
   5   2   8      354.53      348.34      8.58 o 
   6   2   8      827.80      796.11     19.05 o 
   7   2   8     1088.24     1112.90     24.93 o 
   8   2   8      160.21      178.10     14.95 o 
  -7   3   8      295.69      308.62     15.81 o 
  -6   3   8      384.82      410.37     15.20 o 
  -5   3   8      640.42      625.97     17.89 o 
  -4   3   8     1600.42     1672.22     32.72 o 
  -3   3   8      394.40      345.27     11.30 o 
  -2   3   8        3.48        2.05      3.37 o 
  -1   3   8      566.62      583.57     10.65 o 
   0   3   8      807.81      816.23     13.31 o 
   1   3   8      113.42      109.84      4.47 o 
   2   3   8        6.46        3.83      2.48 o 
   3   3   8      684.25      742.69     12.62 o 
   4   3   8      799.18      775.08     17.42 o 
   5   3   8      936.14      926.60     20.44 o 
   6   3   8      283.79      244.55     11.56 o 
   7   3   8      351.07      339.57     12.60 o 
   8   3   8     1312.89     1368.23     42.58 o 
  -6   4   8      350.08      368.81     14.65 o 
  -5   4   8        8.33        6.68      6.23 o 
  -4   4   8     1282.29     1297.34     27.79 o 
  -3   4   8     1596.24     1605.23     31.24 o 
  -2   4   8       17.27        2.31      3.83 o 
  -1   4   8        0.14       -1.59      2.50 o 
   0   4   8        6.08        7.59      6.37 o 
   1   4   8      770.61      771.81     12.92 o 
   2   4   8     2821.31     2780.20     35.82 o 
   3   4   8       70.12       81.15      6.03 o 
   4   4   8      169.42      162.25      7.67 o 
   5   4   8     2860.34     2791.07     47.55 o 
   6   4   8     1634.45     1672.00     32.60 o 
   7   4   8      299.23      292.37     11.91 o 
   8   4   8      287.17      314.07     13.19 o 
   9   4   8      216.37      240.75     13.10 o 
  -6   5   8      701.52      772.11     22.88 o 
  -5   5   8       38.42       32.08      9.73 o 
  -4   5   8        3.02        3.38      5.60 o 
  -3   5   8        4.22       -0.08      6.55 o 
  -2   5   8      120.14      119.96      7.32 o 
  -1   5   8      179.43      147.70      7.50 o 
   0   5   8      160.90      148.98      5.44 o 
   1   5   8      247.28      231.52      6.36 o 
   2   5   8     4185.97     4298.91     67.53 o 
   3   5   8     1053.53     1088.95     22.55 o 
   4   5   8      133.05      151.16      7.79 o 
   5   5   8      777.68      764.78     18.62 o 
   6   5   8     1863.13     1933.45     36.81 o 
   7   5   8      607.94      593.45     17.40 o 
   8   5   8      214.54      233.24     11.65 o 
   9   5   8      195.22      211.56     12.43 o 
  -5   6   8      471.20      499.58     17.84 o 
  -4   6   8        7.84        5.71      7.38 o 
  -3   6   8       50.49       45.67      6.87 o 
  -2   6   8        4.41        7.10      5.81 o 
  -1   6   8      537.30      552.94     14.86 o 
   0   6   8     2006.36     2000.57     28.20 o 
   1   6   8       94.62       96.62      6.25 o 
   2   6   8      441.80      444.50     13.05 o 
   3   6   8     2042.75     2059.33     37.25 o 
   4   6   8       61.03       62.46      6.92 o 
   5   6   8      603.21      561.75     24.73 o 
   6   6   8     1174.06     1238.01     27.06 o 
   7   6   8      614.59      681.25     19.35 o 
   8   6   8       64.80       49.42     12.40 o 
   9   6   8       90.96       90.73     22.77 o 
  -4   7   8       40.59       22.13      8.18 o 
  -3   7   8       37.30       32.75      7.66 o 
  -2   7   8        3.08       -0.07      5.80 o 
  -1   7   8       23.79       11.98      8.18 o 
   0   7   8     1102.03     1132.25     23.87 o 
   1   7   8     1540.06     1508.55     29.48 o 
   2   7   8     1428.27     1401.77     28.14 o 
   3   7   8      313.54      302.58     11.21 o 
   4   7   8     1291.67     1293.75     27.35 o 
   5   7   8      491.74      491.57     19.28 o 
   6   7   8      520.75      514.94     16.00 o 
   7   7   8      555.83      537.70     17.03 o 
   8   7   8        3.65        5.29      7.99 o 
  -3   8   8      207.21      228.39     17.56 o 
  -2   8   8      213.04      187.18     16.07 o 
  -1   8   8      366.17      366.23     21.11 o 
   0   8   8     1092.15     1116.17     38.19 o 
   1   8   8      909.59      896.12     21.19 o 
   2   8   8      603.35      602.13     16.78 o 
   3   8   8      497.65      495.26     15.20 o 
   4   8   8     1377.25     1360.23     29.02 o 
   5   8   8      258.54      245.94     11.42 o 
   6   8   8      321.19      318.82     13.26 o 
   7   8   8      290.49      262.55     12.50 o 
   8   8   8       41.95       32.08     11.18 o 
  -2   9   8      383.27      408.57     24.02 o 
  -1   9   8        1.94        8.72     10.97 o 
   0   9   8     1099.84     1086.22     38.85 o 
   1   9   8     1114.13     1153.70     26.04 o 
   2   9   8      712.47      696.92     24.35 o 
   3   9   8      471.48      463.67     15.39 o 
   4   9   8      317.36      323.29     13.04 o 
   5   9   8       84.17       99.91     10.00 o 
   6   9   8        3.71       -2.40      6.74 o 
   7   9   8      131.05      137.94     12.04 o 
  -1  10   8      287.44      295.53     20.88 o 
   0  10   8      134.65      125.97     17.79 o 
   1  10   8      623.31      645.80     29.77 o 
   2  10   8      757.47      799.97     21.67 o 
   3  10   8      217.98      244.47     11.99 o 
   4  10   8      174.47      160.87     10.36 o 
   5  10   8      516.24      512.38     17.59 o 
   6  10   8       62.15       60.02     12.78 o 
   7  10   8       20.94        5.94     12.78 o 
   1  11   8      350.95      382.83     24.73 o 
   2  11   8      814.40      803.98     34.93 o 
   3  11   8       69.80       99.99     14.29 o 
   4  11   8        2.45        9.12      8.28 o 
   5  11   8      223.04      188.38     12.10 o 
  -4 -10   9      133.37      165.77     16.55 o 
  -3 -10   9        3.04       -5.87     11.92 o 
  -2 -10   9       37.37       39.43      8.99 o 
  -1 -10   9      632.57      668.93     28.65 o 
  -6  -9   9       68.85       90.50     14.77 o 
  -5  -9   9        0.11        7.71     10.50 o 
  -4  -9   9      430.02      470.51     16.16 o 
  -3  -9   9      247.28      246.94     11.78 o 
  -2  -9   9       78.64       92.57      9.63 o 
  -1  -9   9      221.32      204.00     11.49 o 
   0  -9   9      440.72      454.47     16.66 o 
   1  -9   9       21.75       20.94      8.68 o 
  -6  -8   9       29.54       48.99     12.40 o 
  -5  -8   9      210.49      234.92     11.34 o 
  -4  -8   9      119.35      138.09      9.80 o 
  -3  -8   9      422.59      455.09     15.13 o 
  -2  -8   9      328.09      312.73     12.48 o 
  -1  -8   9      134.95      142.52      9.54 o 
   0  -8   9     1176.80     1248.14     28.41 o 
   1  -8   9      103.58      102.76     10.37 o 
   2  -8   9      170.72      153.71     11.91 o 
  -6  -7   9      441.45      432.59     20.05 o 
  -5  -7   9       21.53       23.37      6.34 o 
  -4  -7   9      407.35      424.93     14.89 o 
  -3  -7   9      572.79      611.03     16.96 o 
  -2  -7   9      866.27      811.48     20.27 o 
  -1  -7   9      164.19      149.42      9.00 o 
   0  -7   9      670.21      742.91     19.65 o 
   1  -7   9      987.17      953.73     23.48 o 
   2  -7   9      496.80      457.50     16.02 o 
   3  -7   9       90.26      116.76     20.67 o 
  -8  -6   9        0.03       -0.53     12.04 o 
  -7  -6   9       16.86       27.10      9.73 o 
  -6  -6   9      392.94      411.95     19.57 o 
  -5  -6   9      483.85      495.65     14.57 o 
  -4  -6   9      754.87      730.94     18.16 o 
  -3  -6   9      578.56      587.62     15.87 o 
  -2  -6   9      654.36      661.02     17.19 o 
  -1  -6   9      151.36      165.78      8.52 o 
   0  -6   9      406.52      385.58     13.10 o 
   1  -6   9      465.24      495.88     15.24 o 
   2  -6   9      467.67      440.18     14.73 o 
   3  -6   9       68.13       49.21      8.43 o 
   4  -6   9        0.69       -0.23      7.78 o 
  -8  -5   9      162.27      172.68     11.04 o 
  -7  -5   9       42.89       56.25      8.16 o 
  -5  -5   9      272.72      302.66     10.94 o 
  -4  -5   9      124.93      139.46      7.58 o 
  -3  -5   9      435.98      397.11     12.25 o 
  -2  -5   9     1846.91     1745.22     42.55 o 
  -1  -5   9      649.29      708.57     17.47 o 
   0  -5   9      166.98      177.89     14.65 o 
   1  -5   9      448.93      408.12     15.18 o 
   2  -5   9       68.64       67.28      7.89 o 
   3  -5   9       79.13       88.19      8.94 o 
   4  -5   9        0.71       -4.38      6.69 o 
   5  -5   9        1.25       -7.78      7.78 o 
  -8  -4   9      200.76      221.47     14.50 o 
  -7  -4   9       90.44       90.99      9.18 o 
  -6  -4   9      376.78      382.23     13.08 o 
  -5  -4   9     1249.18     1244.10     25.70 o 
  -4  -4   9       85.52       81.08     11.76 o 
  -3  -4   9      221.77      236.96      9.08 o 
  -2  -4   9     1843.90     1749.97     31.64 o 
  -1  -4   9      815.54      819.43     18.56 o 
   0  -4   9      364.09      377.67     11.72 o 
   1  -4   9      980.30      936.66     20.94 o 
   2  -4   9      152.20      145.22     17.11 o 
   3  -4   9      549.81      512.23     18.92 o 
   4  -4   9      221.51      199.88     10.42 o 
   5  -4   9        7.63       10.37      7.19 o 
   6  -4   9      273.52      249.66     13.58 o 
  -8  -3   9      357.73      356.11     14.42 o 
  -7  -3   9      154.05      159.03     16.25 o 
  -6  -3   9      231.34      231.30     10.32 o 
  -5  -3   9      513.75      523.39     16.01 o 
  -4  -3   9     1898.76     1868.85     26.95 o 
  -3  -3   9      320.60      316.60      8.00 o 
  -2  -3   9      111.64      102.45      6.12 o 
  -1  -3   9     2774.81     2772.82     51.42 o 
   0  -3   9       29.97       35.78      4.93 o 
   1  -3   9       88.93       84.02      6.80 o 
   2  -3   9      165.55      163.26      9.28 o 
   3  -3   9      111.20      103.09      7.57 o 
   4  -3   9     1298.25     1206.49     26.23 o 
   5  -3   9       27.54       27.47     12.31 o 
   6  -3   9      107.00       89.01     10.18 o 
  -8  -2   9       38.67       37.66      8.70 o 
  -7  -2   9      608.95      600.62     17.94 o 
  -6  -2   9      349.68      342.94     12.47 o 
  -5  -2   9       10.91       10.62      4.84 o 
  -4  -2   9      577.72      252.18     13.23 o 
  -3  -2   9      956.93      976.72     15.99 o 
  -2  -2   9      253.63      236.49     12.69 o 
  -1  -2   9      540.99      529.96     13.08 o 
   0  -2   9      660.56      601.84     14.86 o 
   1  -2   9      514.84      484.15     12.86 o 
   2  -2   9     1328.63     1281.33     25.18 o 
   3  -2   9      255.56      277.70     17.82 o 
   4  -2   9     1810.27     1897.87     35.40 o 
   5  -2   9      727.01      743.83     19.35 o 
   6  -2   9      118.21       76.96      9.12 o 
   7  -2   9      309.35      320.91     18.80 o 
  -8  -1   9      221.81      204.78     11.85 o 
  -7  -1   9      160.85      173.52     10.35 o 
  -6  -1   9      121.47      141.47      8.76 o 
  -5  -1   9      807.37      764.48     18.80 o 
  -4  -1   9      149.08      134.90      7.80 o 
  -3  -1   9     1309.83     1344.14     39.94 o 
  -2  -1   9      230.80      207.96     13.52 o 
  -1  -1   9        1.48        1.39      2.46 o 
   0  -1   9        4.07        2.84      2.40 o 
   1  -1   9       23.69       19.40      3.92 o 
   2  -1   9     1477.74     1502.64     27.62 o 
   3  -1   9     1637.10     1633.25     30.10 o 
   4  -1   9       33.31       15.85      5.24 o 
   5  -1   9     2091.00     2171.19     39.38 o 
   6  -1   9      962.01     1036.56     24.06 o 
   7  -1   9      266.91      233.73     11.78 o 
  -8   0   9        3.80       -2.13      7.57 o 
  -7   0   9      564.86      568.91     18.07 o 
  -6   0   9     1331.15     1273.33     27.98 o 
  -5   0   9       43.16       32.76      5.95 o 
  -4   0   9       74.59       80.51      8.18 o 
  -3   0   9      134.25      141.05     12.01 o 
  -2   0   9       14.03       10.00      4.55 o 
  -1   0   9      105.15      107.48      4.53 o 
   0   0   9      414.38      444.47     11.32 o 
   1   0   9      391.18      364.99     23.39 o 
   2   0   9     2295.48     2291.10     30.53 o 
   3   0   9     1996.70     2024.68     34.82 o 
   4   0   9      288.29      288.79     10.19 o 
   5   0   9     1290.96     1312.13     30.69 o 
   6   0   9     1216.22     1244.56     32.32 o 
   7   0   9      400.33      378.74     20.94 o 
  -8   1   9        0.37       -0.75      8.14 o 
  -7   1   9        3.01        4.72     12.99 o 
  -6   1   9      347.26      337.92     13.06 o 
  -5   1   9      349.56      323.59     22.21 o 
  -4   1   9       15.61       11.14      4.89 o 
  -3   1   9      200.78      169.87      7.92 o 
  -2   1   9      312.36      309.87      8.38 o 
  -1   1   9     1596.67     1539.43     26.51 o 
   0   1   9      122.22      102.84      4.41 o 
   1   1   9      330.81      342.03      7.72 o 
   2   1   9     2556.99     2583.67     41.98 o 
   3   1   9     4014.67     4054.15     50.95 o 
   4   1   9     1439.34     1504.11     24.48 o 
   5   1   9     1461.22     1519.13     28.82 o 
   6   1   9      728.50      760.38     28.11 o 
   7   1   9      548.80      548.36     24.49 o 
   8   1   9       71.68       44.96     14.29 o 
  -7   2   9        5.28        3.80      7.38 o 
  -6   2   9       40.01       27.58      6.44 o 
  -5   2   9      286.19      292.06     12.69 o 
  -4   2   9       43.31       40.34      6.12 o 
  -3   2   9      535.41      499.96     20.82 o 
  -2   2   9      144.82      151.86     10.71 o 
  -1   2   9     1442.91     1520.28     21.84 o 
   0   2   9     2717.71     2571.07     37.36 o 
   1   2   9      177.96      151.05      5.16 o 
   2   2   9      548.19      518.23     10.03 o 
   3   2   9     2120.57     2208.59     30.04 o 
   4   2   9     1017.20     1017.45     16.73 o 
   5   2   9     1684.53     1705.79     32.00 o 
   6   2   9      749.66      731.15     26.99 o 
   7   2   9      369.86      355.25     19.57 o 
   8   2   9        8.26       -7.59     10.91 o 
  -7   3   9       20.42       22.82      8.66 o 
  -6   3   9        8.25       -4.15      6.50 o 
  -5   3   9       33.98       28.93      6.34 o 
  -4   3   9      174.76      179.57      9.43 o 
  -3   3   9      172.97      166.52      9.10 o 
  -2   3   9        1.24       -3.62      3.62 o 
  -1   3   9     1161.08     1227.81     23.07 o 
   0   3   9     2346.07     2371.80     31.65 o 
   1   3   9     2169.85     2110.50     28.69 o 
   2   3   9     1264.94     1222.12     18.59 o 
   3   3   9     2807.47     2864.90     62.52 o 
   4   3   9      726.02      782.43     18.02 o 
   5   3   9      368.16      348.50     11.79 o 
   6   3   9      391.57      370.22     12.61 o 
   7   3   9      430.77      448.91     17.05 o 
   8   3   9        5.82       -2.91     10.44 o 
  -6   4   9        6.87        2.88      7.63 o 
  -5   4   9      243.57      235.67     11.66 o 
  -4   4   9        7.23        2.62      5.69 o 
  -3   4   9     1218.69     1247.88     26.56 o 
  -2   4   9     1141.91     1105.44     23.44 o 
  -1   4   9      655.14      623.38     26.24 o 
   0   4   9      915.67      926.10     15.31 o 
   1   4   9     3856.05     3944.47     49.65 o 
   2   4   9     1650.80     1704.20     31.05 o 
   3   4   9     1077.92     1096.57     26.45 o 
   4   4   9     2708.82     2677.70     64.05 o 
   5   4   9      115.73      133.61      7.82 o 
   6   4   9       29.79       19.86     10.41 o 
   7   4   9      233.40      218.31     10.78 o 
   8   4   9       17.98       16.84      7.90 o 
  -6   5   9       15.52       17.23      8.26 o 
  -5   5   9      518.49      497.77     25.98 o 
  -4   5   9       57.04       60.57      8.06 o 
  -3   5   9      307.89      333.82     14.17 o 
  -2   5   9     1303.09     1393.24     28.26 o 
  -1   5   9     1880.19     1868.71     34.03 o 
   0   5   9      487.57      470.88      9.99 o 
   1   5   9     3104.69     3135.74     51.50 o 
   2   5   9     2482.09     2580.26     44.09 o 
   3   5   9       25.63       27.74      5.30 o 
   4   5   9      179.33      163.03      8.11 o 
   5   5   9      266.39      252.36     14.41 o 
   6   5   9      114.94      113.29     11.15 o 
   7   5   9      110.05      104.71     16.67 o 
   8   5   9       72.35       86.88     24.91 o 
  -5   6   9      291.87      292.75     14.42 o 
  -4   6   9      312.28      308.79     13.34 o 
  -3   6   9       43.35       26.44      6.65 o 
  -2   6   9      626.33      709.25     27.61 o 
  -1   6   9     1619.09     1657.00     31.66 o 
   0   6   9     1009.07      987.36     21.26 o 
   1   6   9       39.04       37.54      5.62 o 
   2   6   9     3505.73     3513.58     76.63 o 
   3   6   9      938.01      919.31     21.11 o 
   4   6   9      626.68      603.90     16.55 o 
   5   6   9       11.96        9.35      5.47 o 
   6   6   9      133.57      135.44      9.77 o 
   7   6   9      141.57      142.07      9.66 o 
   8   6   9       48.54       55.74     19.36 o 
  -4   7   9      660.67      725.17     21.97 o 
  -3   7   9      298.69      296.24     12.98 o 
  -1   7   9     1390.63     1394.62     44.07 o 
   0   7   9      696.71      680.56     27.52 o 
   1   7   9      447.44      477.29     14.27 o 
   2   7   9      903.98      902.58     22.86 o 
   3   7   9       10.16       13.93      5.22 o 
   4   7   9        5.63        7.86      5.70 o 
   5   7   9        1.61        0.94      5.49 o 
   6   7   9      159.77      163.87     10.26 o 
   7   7   9       95.55      101.06     10.44 o 
   8   7   9      327.40      356.69     15.09 o 
  -3   8   9      394.28      452.10     25.27 o 
  -2   8   9      123.86      132.02     17.56 o 
  -1   8   9      893.31      950.58     35.88 o 
   0   8   9      177.02      164.52     14.77 o 
   1   8   9      286.93      269.84     14.92 o 
   2   8   9      343.77      353.21     17.23 o 
   3   8   9       19.26        7.22      6.04 o 
   4   8   9      200.93      193.83     10.01 o 
   5   8   9      282.75      305.66     12.67 o 
   6   8   9        0.38       -2.11      6.68 o 
   7   8   9       73.06       82.87     13.49 o 
   8   8   9      167.17      182.72     12.22 o 
  -2   9   9       97.88      119.98     17.61 o 
   0   9   9      219.78      236.70     18.33 o 
   1   9   9        1.94        7.95     10.97 o 
   2   9   9       13.67        8.19      6.93 o 
   3   9   9       83.65       96.56     10.50 o 
   4   9   9       65.15       75.93      9.17 o 
   5   9   9      494.76      501.61     19.36 o 
   6   9   9       34.37       31.09      7.94 o 
   7   9   9      210.86      239.70     16.84 o 
   0  10   9       96.60      118.85     18.33 o 
   1  10   9       26.64       10.68     12.16 o 
   2  10   9      147.72      153.33     10.02 o 
   3  10   9        3.87       -1.64      6.97 o 
   4  10   9       19.18       27.09      8.30 o 
   5  10   9       73.66       61.58      9.85 o 
   6  10   9      174.10      156.17     11.52 o 
   2  11   9       89.91       92.94     17.79 o 
   3  11   9      183.50      161.42     11.16 o 
   4  11   9       78.84       79.14     11.33 o 
  -5  -9  10      120.56      151.35     18.50 o 
  -4  -9  10      219.63      243.59     12.63 o 
  -3  -9  10      147.02      156.56     11.34 o 
  -2  -9  10      258.83      268.35     18.98 o 
  -1  -9  10      156.98      159.78     11.31 o 
   0  -9  10       14.45       18.70      8.48 o 
  -5  -8  10      620.33      668.99     21.71 o 
  -4  -8  10      103.51      138.07     10.79 o 
  -3  -8  10      161.33      167.51     10.03 o 
  -2  -8  10       40.92       51.86      8.29 o 
  -1  -8  10      286.69      280.34     12.51 o 
   0  -8  10       34.77       21.87      7.34 o 
   1  -8  10        6.29        4.32      7.97 o 
   2  -8  10        5.09        2.44      8.87 o 
  -7  -7  10      261.66      255.08     16.96 o 
  -6  -7  10       34.53       45.37     11.92 o 
  -5  -7  10       42.42       63.56      8.57 o 
  -4  -7  10      854.14      825.73     21.01 o 
  -3  -7  10      505.31      508.07     24.46 o 
  -2  -7  10        9.03        4.68      5.97 o 
  -1  -7  10       25.11       20.60      6.29 o 
   0  -7  10       11.08        3.65      6.32 o 
   1  -7  10       80.52       86.27      9.85 o 
   2  -7  10       46.31       38.10      8.52 o 
   3  -7  10       24.81       23.88     13.79 o 
  -7  -6  10      106.57      134.27     14.95 o 
  -6  -6  10      268.70      270.98     16.37 o 
  -5  -6  10        3.97        5.30      5.80 o 
  -4  -6  10      107.02      115.78      8.16 o 
  -3  -6  10      390.17      394.10     27.13 o 
  -2  -6  10       48.71       30.27      6.27 o 
  -1  -6  10       83.69       84.72      8.26 o 
   0  -6  10        1.55       -2.01      5.71 o 
   1  -6  10      321.67      298.85     18.30 o 
   2  -6  10      884.05      948.42     23.95 o 
   3  -6  10      375.67      357.46     14.39 o 
   4  -6  10      209.13      219.01     12.44 o 
  -8  -5  10       60.67       59.67     11.33 o 
  -7  -5  10       20.75       43.89     11.27 o 
  -6  -5  10      226.84      232.66     15.30 o 
  -5  -5  10       69.60       64.41     10.68 o 
  -4  -5  10       10.81        7.92      5.33 o 
  -3  -5  10       30.28       24.15      5.51 o 
  -2  -5  10        0.08       -0.35      4.75 o 
  -1  -5  10      169.31      161.38      8.53 o 
   0  -5  10      353.98      313.67     11.84 o 
   1  -5  10       20.96       14.58      5.77 o 
   2  -5  10      387.94      433.50     14.63 o 
   3  -5  10      888.06      912.52     23.01 o 
   4  -5  10      303.69      313.75     14.32 o 
   5  -5  10      659.26      636.01     27.25 o 
  -8  -4  10       19.58       18.73      8.62 o 
  -7  -4  10       44.16       42.00      8.84 o 
  -6  -4  10      468.81      458.73     14.80 o 
  -5  -4  10      267.37      280.35     15.66 o 
  -4  -4  10      151.06      159.29      8.07 o 
  -3  -4  10        9.77        9.84      4.76 o 
  -2  -4  10       35.71       28.83      5.10 o 
  -1  -4  10      281.51      290.14     21.29 o 
   0  -4  10      124.45      120.76      7.12 o 
   1  -4  10      139.13      131.63      8.78 o 
   2  -4  10     1459.53     1393.55     36.71 o 
   3  -4  10     2205.02     2132.44     51.51 o 
   4  -4  10      113.04      106.73      9.98 o 
   5  -4  10      586.54      579.64     18.33 o 
  -8  -3  10       15.20       20.04      8.56 o 
  -7  -3  10       18.49       23.90      7.21 o 
  -6  -3  10       41.18       25.08     12.90 o 
  -5  -3  10       20.58       18.17     14.29 o 
  -4  -3  10        2.48        1.22      4.44 o 
  -3  -3  10      624.46      646.03     15.88 o 
  -2  -3  10        1.05       -0.15      7.56 o 
  -1  -3  10     1479.12     1402.45     36.86 o 
   0  -3  10     1714.46     1686.80     31.26 o 
   1  -3  10       60.96       47.96      6.11 o 
   2  -3  10     1384.91     1426.34     28.44 o 
   3  -3  10     3577.38     3523.07     58.51 o 
   4  -3  10     1227.61     1200.96     26.68 o 
   5  -3  10      152.39      142.07      9.68 o 
   6  -3  10      454.35      449.80     16.64 o 
  -8  -2  10       36.27       50.97     12.10 o 
  -7  -2  10       49.58       37.88      7.92 o 
  -6  -2  10        1.13        2.50      8.75 o 
  -5  -2  10       36.26       28.07      8.48 o 
  -4  -2  10      334.49      295.96     42.79 o 
  -3  -2  10     1762.12     1780.62     25.75 o 
  -2  -2  10        1.73        1.81      3.00 o 
  -1  -2  10      317.13      314.12     10.16 o 
   0  -2  10     2017.67     2030.85     35.54 o 
   1  -2  10     2049.44     2088.32     44.54 o 
   2  -2  10      319.73      316.27     11.08 o 
   3  -2  10     1687.01     1683.25     32.20 o 
   4  -2  10     2502.57     2507.11     44.70 o 
   5  -2  10       14.96       17.21      6.56 o 
   6  -2  10       25.28       18.81      7.37 o 
   7  -2  10      289.60      282.97     13.87 o 
  -8  -1  10      168.46      133.80     10.89 o 
  -7  -1  10       62.57       57.01      8.57 o 
  -6  -1  10        1.29       -1.20      5.44 o 
  -5  -1  10       32.69       22.52      5.74 o 
  -4  -1  10       21.44       15.55      4.88 o 
  -3  -1  10      757.35      740.38     17.58 o 
  -2  -1  10     1352.68     1352.42     26.99 o 
  -1  -1  10     1013.66      976.61     23.87 o 
   0  -1  10     1146.78     1145.01     22.46 o 
   1  -1  10     1074.10     1051.25     21.47 o 
   2  -1  10     2445.37     2409.18     40.99 o 
   3  -1  10      770.40      747.59     17.82 o 
   4  -1  10      366.46      386.14     12.75 o 
   5  -1  10      309.00      286.25     11.66 o 
   6  -1  10       11.01        4.13      8.10 o 
   7  -1  10       80.77       59.30      9.65 o 
  -7   0  10       23.62       13.07     16.67 o 
  -6   0  10        8.79        6.85      6.67 o 
  -5   0  10      612.81      613.96     17.22 o 
  -4   0  10      123.19      110.43      7.27 o 
  -3   0  10      710.19      722.33     18.00 o 
  -2   0  10     1783.59     1755.17     25.13 o 
  -1   0  10     2504.43     2537.24     50.49 o 
   0   0  10      699.81      692.46     12.40 o 
   1   0  10     1609.40     1580.56     22.72 o 
   2   0  10     2382.57     2427.71     40.76 o 
   3   0  10      880.23      882.10     19.36 o 
   4   0  10      865.69      866.61     19.80 o 
   5   0  10       23.60       19.29      6.07 o 
   6   0  10       30.06        9.28      7.68 o 
   7   0  10       48.71       21.47     11.92 o 
  -7   1  10       13.21        4.93      6.91 o 
  -6   1  10       50.63       40.08      7.75 o 
  -5   1  10      598.00      604.75     17.67 o 
  -4   1  10      452.30      423.39     13.33 o 
  -3   1  10      360.03      387.37     12.03 o 
  -2   1  10     3515.97     3610.87     77.70 o 
  -1   1  10     4917.66     4425.01    286.23 o 
   0   1  10      560.28      586.77     11.14 o 
   1   1  10      289.38      273.93      7.11 o 
   2   1  10      876.17      832.85     17.67 o 
   3   1  10      118.92      127.72      6.23 o 
   4   1  10       98.62      103.53      6.84 o 
   5   1  10       28.40       23.03      5.68 o 
   6   1  10      161.97      174.42     14.41 o 
   7   1  10      150.91      154.32     14.77 o 
   8   1  10      147.07      171.16     20.40 o 
  -7   2  10      192.96      181.95     16.58 o 
  -6   2  10       28.18       25.10      7.19 o 
  -5   2  10      105.97      106.58      9.37 o 
  -4   2  10      871.58      860.41     20.90 o 
  -3   2  10      782.86      762.63     18.50 o 
  -2   2  10      578.11      588.55     16.96 o 
  -1   2  10     1537.79     1496.02     22.15 o 
   0   2  10     2071.73     2084.45     28.72 o 
   1   2  10       14.76       15.75      3.16 o 
   2   2  10     1312.54     1280.48     19.62 o 
   3   2  10      157.10      152.82      5.97 o 
   4   2  10      260.81      249.57      7.59 o 
   5   2  10      230.01      210.48     14.23 o 
   6   2  10      117.72      108.06     13.46 o 
   7   2  10      204.78      209.83     16.07 o 
   8   2  10      400.43      428.56     24.32 o 
  -6   3  10      205.05      217.52     12.09 o 
  -5   3  10       72.42       75.04      8.73 o 
  -4   3  10     1648.19     1751.93     51.45 o 
  -3   3  10      491.26      470.70     14.30 o 
  -2   3  10      542.18      540.76     14.74 o 
  -1   3  10      959.00      973.29     19.07 o 
   0   3  10     1354.07     1255.78     43.49 o 
   1   3  10        0.75        3.87      3.06 o 
   2   3  10      415.25      436.66      9.69 o 
   3   3  10      171.27      164.38      8.05 o 
   4   3  10      143.37      130.73      7.21 o 
   5   3  10        1.61        1.58      4.74 o 
   6   3  10       33.28       26.30      6.71 o 
   7   3  10      289.12      269.32     17.50 o 
   8   3  10      767.59      859.67     33.57 o 
  -6   4  10      394.44      409.08     16.53 o 
  -5   4  10       47.03       38.43      8.03 o 
  -4   4  10      999.35     1033.94     24.79 o 
  -3   4  10     1521.56     1501.71     31.64 o 
  -2   4  10      466.24      455.60     13.84 o 
  -1   4  10      329.05      188.66     10.97 o 
   0   4  10      223.70      212.78      9.15 o 
   1   4  10       93.85       83.95      4.77 o 
   2   4  10       21.36       29.16      9.87 o 
   3   4  10      137.44      122.60      7.28 o 
   4   4  10      508.06      490.86     14.27 o 
   5   4  10     1499.82     1499.73     30.26 o 
   6   4  10       67.83      102.49     14.95 o 
   7   4  10        8.54       -0.73      7.04 o 
   8   4  10      689.62      717.74     30.60 o 
  -5   5  10       31.06       32.51      8.17 o 
  -4   5  10      393.37      389.90     14.81 o 
  -3   5  10      332.22      328.22     12.84 o 
  -2   5  10       72.58       63.78     16.52 o 
  -1   5  10       40.74       31.72      5.80 o 
   0   5  10      317.19      322.33      8.48 o 
   1   5  10      597.60      611.31     15.74 o 
   2   5  10     1783.40     1788.21     33.44 o 
   3   5  10      139.99      139.72      7.92 o 
   4   5  10       11.76       11.06      8.30 o 
   5   5  10     1022.72     1045.46     23.95 o 
   6   5  10     1129.31     1130.94     25.94 o 
   7   5  10      227.82      238.61     11.81 o 
   8   5  10      346.17      376.69     22.57 o 
  -5   6  10      299.15      303.68     15.57 o 
  -4   6  10      175.92      150.07     10.80 o 
  -3   6  10      182.61      186.40     10.97 o 
  -2   6  10       84.72       99.72     20.55 o 
  -1   6  10      163.76      169.29      9.29 o 
   0   6  10        0.99       -4.80      8.36 o 
   1   6  10      116.78      111.12      7.29 o 
   2   6  10        0.43       -4.83      9.22 o 
   3   6  10      473.85      456.02     21.88 o 
   4   6  10     1324.21     1326.68     28.04 o 
   5   6  10      385.93      403.13     14.38 o 
   6   6  10      836.47      869.23     22.33 o 
   7   6  10      119.03      140.68     11.57 o 
   8   6  10       74.28       78.17     10.66 o 
  -4   7  10       73.18       66.85     17.82 o 
  -3   7  10       60.19       45.71      8.98 o 
  -2   7  10      206.86      228.22     17.56 o 
  -1   7  10        0.62       20.52     10.32 o 
   0   7  10      359.77      334.32     19.22 o 
   1   7  10        3.01       -0.14      5.19 o 
   2   7  10      339.84      334.19     12.21 o 
   3   7  10      484.45      475.81     15.02 o 
   4   7  10     1099.63     1092.29     25.13 o 
   5   7  10      352.65      347.88     13.26 o 
   6   7  10      400.85      409.16     25.59 o 
   7   7  10      569.71      587.14     18.83 o 
   8   7  10       58.58       45.01      9.83 o 
  -3   8  10       56.08       40.27     14.53 o 
  -2   8  10        5.61        4.74     11.51 o 
  -1   8  10        2.27        7.29     11.21 o 
   0   8  10      499.24      523.75     25.50 o 
   1   8  10      218.60      228.45     16.90 o 
   2   8  10      223.85      204.81     10.41 o 
   3   8  10      170.67      162.78     18.30 o 
   4   8  10     1744.23     1768.60     36.04 o 
   5   8  10      622.25      647.20     19.25 o 
   6   8  10      352.62      350.15     14.45 o 
   7   8  10      271.65      259.55     15.86 o 
   0   9  10      210.91      226.38     18.44 o 
   1   9  10     1129.85     1186.39     42.41 o 
   2   9  10      218.93      242.62     11.48 o 
   3   9  10      186.76      192.72     10.76 o 
   4   9  10      580.58      559.48     18.07 o 
   5   9  10      342.52      345.72     14.07 o 
   6   9  10       14.58       25.76      8.69 o 
   0  10  10      133.28      164.46     20.58 o 
   1  10  10      615.86      661.46     31.67 o 
   2  10  10      120.02      106.22     16.43 o 
   3  10  10      398.67      432.70     16.28 o 
   4  10  10      482.36      509.35     17.92 o 
   5  10  10      318.14      283.53     13.98 o 
  -4  -9  11       24.26       35.66      9.36 o 
  -3  -9  11        1.15        5.21      8.27 o 
  -2  -9  11        1.55        0.59      8.28 o 
  -1  -9  11       70.21       76.14     10.71 o 
  -6  -8  11       28.01       33.98     12.63 o 
  -5  -8  11      103.94      125.45     12.99 o 
  -4  -8  11       62.41       72.71      9.79 o 
  -3  -8  11        4.42       -1.17      7.15 o 
  -2  -8  11        9.84       13.46      7.30 o 
  -1  -8  11      125.19      147.88     11.84 o 
   0  -8  11     1084.27     1146.63     28.22 o 
   1  -8  11       14.99       20.97      9.02 o 
  -6  -7  11       98.97      132.37     16.43 o 
  -5  -7  11        5.74        9.94      7.14 o 
  -4  -7  11       11.15       16.41      7.36 o 
  -3  -7  11      287.20      260.07     11.87 o 
  -2  -7  11        3.07        8.61      6.55 o 
  -1  -7  11      184.00      161.80     10.02 o 
   0  -7  11     1555.26     1529.07     32.87 o 
   1  -7  11      541.96      623.52     19.50 o 
   2  -7  11      279.02      262.93     13.13 o 
  -7  -6  11       22.94       21.05     11.15 o 
  -6  -6  11      271.37      256.39     16.72 o 
  -5  -6  11      122.28      137.24     12.45 o 
  -4  -6  11        3.13        5.83      6.10 o 
  -3  -6  11      343.06      365.11     13.29 o 
  -2  -6  11      595.11      590.40     17.15 o 
  -1  -6  11      196.76      194.05      9.96 o 
   0  -6  11      690.67      674.71     19.01 o 
   1  -6  11     1217.80     1206.18     28.94 o 
   2  -6  11      259.04      282.12     12.80 o 
   3  -6  11      151.37      149.51     11.57 o 
  -7  -5  11        5.45        5.81      9.37 o 
  -6  -5  11       10.42        7.65      9.37 o 
  -5  -5  11       47.22       76.86     11.98 o 
  -4  -5  11      125.19      126.35      8.30 o 
  -3  -5  11      441.27      448.98     14.04 o 
  -2  -5  11     1127.34     1126.74     24.72 o 
  -1  -5  11      768.08      803.73     20.17 o 
   0  -5  11       89.57       94.14      9.85 o 
   1  -5  11      298.74      311.14     12.60 o 
   2  -5  11      805.45      771.72     20.73 o 
   3  -5  11      136.67      138.47      9.90 o 
   4  -5  11       79.48       41.93      9.12 o 
  -7  -4  11       69.78       72.45     23.25 o 
  -6  -4  11       59.27       92.64     12.81 o 
  -5  -4  11      220.11      227.62     15.00 o 
  -4  -4  11      478.89      472.03     20.58 o 
  -3  -4  11       10.47        7.53      5.11 o 
  -2  -4  11      894.75      888.15     20.49 o 
  -1  -4  11     2146.93     2117.03     38.35 o 
   0  -4  11      738.13      690.57     18.05 o 
   1  -4  11      155.19      151.62      8.40 o 
   2  -4  11      295.78      296.69     12.08 o 
   3  -4  11      311.27      297.23     12.60 o 
   4  -4  11       44.71       41.37      9.87 o 
   5  -4  11       95.08       81.40     10.56 o 
  -7  -3  11       28.07       25.21     10.91 o 
  -6  -3  11      175.81      164.12     19.96 o 
  -5  -3  11      299.52      319.91     37.51 o 
  -4  -3  11      828.56      834.99     28.65 o 
  -3  -3  11     1830.57     1837.39     42.43 o 
  -2  -3  11      913.92      895.17     20.16 o 
  -1  -3  11      561.87      550.17     14.95 o 
   0  -3  11        1.18        0.70      4.61 o 
   1  -3  11      406.78      389.12     12.85 o 
   2  -3  11      704.48      727.87     18.70 o 
   3  -3  11      341.31      334.04     12.84 o 
   4  -3  11       29.17       21.34      6.93 o 
   5  -3  11       65.76       57.19      8.89 o 
   6  -3  11        2.66       10.35      8.91 o 
  -7  -2  11       36.94       38.38      7.99 o 
  -6  -2  11      141.81      146.65     10.08 o 
  -5  -2  11      221.86      231.73     12.75 o 
  -4  -2  11      682.50      691.14     20.88 o 
  -3  -2  11      409.80      408.27     12.09 o 
  -2  -2  11      501.31      504.83     13.55 o 
  -1  -2  11     1547.45     1514.64     28.64 o 
   0  -2  11      245.07      229.82     20.08 o 
   1  -2  11       10.02        1.49      4.44 o 
   2  -2  11      142.41      130.46      7.74 o 
   3  -2  11      384.86      362.66     12.83 o 
   4  -2  11       19.79       10.28      6.32 o 
   5  -2  11      436.43      460.27     17.85 o 
   6  -2  11       52.75       46.79      8.87 o 
  -7  -1  11      901.56      854.34     23.55 o 
  -6  -1  11       75.40       67.98      8.70 o 
  -5  -1  11        2.32       -2.22      5.62 o 
  -4  -1  11      989.78      989.52     22.23 o 
  -3  -1  11     1741.52     1696.45     31.91 o 
  -2  -1  11        6.27        4.56      6.27 o 
  -1  -1  11       78.56       83.28      6.31 o 
   0  -1  11      570.38      536.98     14.15 o 
   1  -1  11       43.01       27.64     12.31 o 
   2  -1  11      209.45      202.02      8.89 o 
   3  -1  11       64.80       39.51      9.01 o 
   4  -1  11      240.78      226.48     10.46 o 
   5  -1  11      874.07      893.04     22.20 o 
   6  -1  11      401.28      424.92     15.22 o 
   7  -1  11      106.94      118.20     18.33 o 
  -7   0  11      130.13      150.56     11.79 o 
  -6   0  11      862.20      889.41     23.08 o 
  -5   0  11       63.80       58.41      7.74 o 
  -4   0  11      125.67      124.03      7.90 o 
  -3   0  11     1303.83     1276.03     41.90 o 
  -2   0  11      628.89      625.32     12.30 o 
  -1   0  11      196.59      230.32     11.51 o 
   0   0  11      218.76      206.44      8.20 o 
   1   0  11        7.83        6.05      5.84 o 
   2   0  11     1296.17     1238.81     24.75 o 
   3   0  11      154.77      134.07      7.72 o 
   4   0  11       14.12       10.47      5.47 o 
   5   0  11      490.24      461.25     14.66 o 
   6   0  11      933.54      958.18     34.93 o 
   7   0  11      592.47      686.61     29.83 o 
  -7   1  11       47.02       41.05      9.38 o 
  -6   1  11      381.24      391.21     14.86 o 
  -5   1  11      372.42      396.82     22.36 o 
  -4   1  11       29.64       23.28      5.70 o 
  -3   1  11       38.17       22.23      5.08 o 
  -2   1  11      933.84      900.65     28.35 o 
  -1   1  11        0.75        8.46      5.60 o 
   0   1  11      243.15      236.49      8.72 o 
   1   1  11      298.86      297.45      7.82 o 
   2   1  11     1028.32      603.40     20.40 o 
   3   1  11     1910.47     1234.85     33.27 o 
   4   1  11      807.39      760.67     18.31 o 
   5   1  11      837.91      782.33     29.30 o 
   6   1  11      679.93      705.47     28.17 o 
   7   1  11      178.63      193.34     16.67 o 
  -6   2  11       44.37       50.68      8.69 o 
  -5   2  11      352.60      383.44     14.37 o 
  -4   2  11       12.96        4.06      5.07 o 
  -3   2  11        2.36        4.27      5.01 o 
  -2   2  11       60.13       51.79      6.29 o 
  -1   2  11       49.86       36.99      7.28 o 
   0   2  11      498.67      493.24     10.48 o 
   1   2  11      440.47      407.17     12.57 o 
   2   2  11      366.29      368.59      9.00 o 
   3   2  11     1022.94     1031.25     21.71 o 
   4   2  11     1003.90     1046.43     33.39 o 
   5   2  11      714.48      685.66     26.87 o 
   6   2  11      563.31      547.59     24.26 o 
   7   2  11      756.47      779.60     31.20 o 
  -6   3  11       16.90        4.40      7.67 o 
  -5   3  11      352.48      342.74     14.16 o 
  -4   3  11      201.35      187.89     10.27 o 
  -3   3  11        4.90        6.68      5.45 o 
  -2   3  11       48.60       41.29      6.14 o 
  -1   3  11       17.65        9.98      4.50 o 
   0   3  11      617.42      605.59     14.95 o 
   1   3  11     1583.74     1546.71     43.21 o 
   2   3  11      192.97      189.86      6.63 o 
   3   3  11      844.14      808.11     19.63 o 
   4   3  11     1921.60     1867.34     71.67 o 
   5   3  11      286.61      316.70     17.32 o 
   6   3  11      269.30      269.26     17.44 o 
   7   3  11      523.18      548.89     25.62 o 
   8   3  11      186.77      196.25     17.26 o 
  -5   4  11       48.81       41.54      8.49 o 
  -4   4  11       59.86       44.88     12.60 o 
  -3   4  11      117.66      118.60      9.13 o 
  -2   4  11       18.63       15.39      5.53 o 
  -1   4  11       12.63        5.81      5.93 o 
   0   4  11      615.23      624.37     12.52 o 
   1   4  11     1898.43     1887.35     27.29 o 
   2   4  11      943.98      887.66     25.68 o 
   3   4  11      605.97      626.17     16.46 o 
   4   4  11     2044.21     2080.02     38.58 o 
   5   4  11      964.11      940.60     35.85 o 
   6   4  11      144.67      165.65      9.77 o 
   7   4  11      315.51      329.34     20.11 o 
   8   4  11      115.65       88.01     15.48 o 
  -5   5  11        1.86        0.06      7.85 o 
  -4   5  11       66.03       53.64      8.69 o 
  -3   5  11      141.80      127.82      9.26 o 
  -2   5  11      895.06      910.86     25.44 o 
  -1   5  11     1198.94     1152.68     24.81 o 
   0   5  11      654.89      657.84     16.65 o 
   1   5  11      539.26      555.14     15.23 o 
   2   5  11      375.40      367.50     13.05 o 
   3   5  11      376.97      402.52     13.22 o 
   4   5  11     2146.74     2102.56     39.49 o 
   5   5  11      749.70      776.21     20.30 o 
   6   5  11      101.83      120.85     10.57 o 
   7   5  11      108.94      135.42     11.49 o 
   8   5  11      122.61      155.03     18.98 o 
  -4   6  11       36.77       26.15      8.34 o 
  -3   6  11        1.23       -2.99      7.27 o 
  -2   6  11      527.89      527.97     16.64 o 
  -1   6  11      350.19      369.96     20.16 o 
   0   6  11      347.32      316.11     17.91 o 
   1   6  11     2755.81     2894.78     95.96 o 
   2   6  11      155.98      156.49     16.07 o 
   3   6  11      329.27      331.46     14.80 o 
   4   6  11      339.12      360.71     13.21 o 
   5   6  11      860.13      915.98     22.98 o 
   6   6  11      177.45      160.98     10.43 o 
   7   6  11        7.97       -0.51      7.66 o 
  -3   7  11       22.94       26.51     12.63 o 
  -2   7  11      303.99      256.80     19.04 o 
  -1   7  11     2296.02     2265.61     64.17 o 
   0   7  11      348.28      321.45     19.39 o 
   1   7  11        1.47        3.59      5.84 o 
   2   7  11      584.56      600.13     17.20 o 
   3   7  11     1567.16     1555.74     32.28 o 
   4   7  11      198.55      178.20     10.04 o 
   5   7  11      298.05      347.23     14.12 o 
   6   7  11      200.34      195.32     11.14 o 
   7   7  11        9.11        7.44      8.34 o 
  -2   8  11        5.13        7.59     12.10 o 
   0   8  11     1422.44     1425.11     46.62 o 
   1   8  11      340.18      326.13     20.52 o 
   2   8  11      175.93      189.62     10.30 o 
   3   8  11      375.32      399.72     14.54 o 
   4   8  11       41.49       43.22      8.25 o 
   5   8  11        2.07        2.66      7.24 o 
   6   8  11      312.12      319.74     14.42 o 
   7   8  11        7.84       -8.03      8.34 o 
  -1   9  11      191.44      163.16     16.84 o 
   0   9  11      406.97      455.60     25.68 o 
   1   9  11      255.85      267.12     19.33 o 
   2   9  11       42.52       65.61     12.84 o 
   3   9  11      260.53      247.39     12.32 o 
   4   9  11      293.53      284.16     14.86 o 
   5   9  11      158.40      156.14     10.47 o 
   6   9  11      112.75      126.35     13.02 o 
   1  10  11      336.84      368.00     24.32 o 
   2  10  11       10.15       19.99     13.23 o 
   3  10  11        8.29       10.29      8.77 o 
   4  10  11       88.78       87.63     11.09 o 
  -5  -8  12      259.75      312.83     15.04 o 
  -4  -8  12      243.25      272.63     13.51 o 
  -3  -8  12       27.13       38.40      9.08 o 
  -2  -8  12       89.49      127.27     11.41 o 
  -1  -8  12      403.94      419.58     16.56 o 
   0  -8  12       39.45       33.86     13.40 o 
  -6  -7  12      111.32      132.49     16.55 o 
  -5  -7  12      158.34      170.63     15.06 o 
  -4  -7  12      495.78      481.90     16.44 o 
  -3  -7  12      114.77      123.44     10.76 o 
  -2  -7  12        3.61       -5.40      6.77 o 
  -1  -7  12      599.19      591.40     18.84 o 
   0  -7  12      194.27      169.34     10.75 o 
   1  -7  12        4.77       11.33     15.48 o 
   2  -7  12        8.50       -4.74     11.62 o 
  -6  -6  12      124.33      140.38     14.53 o 
  -5  -6  12       34.33       26.57     10.38 o 
  -4  -6  12      159.33      162.90      9.71 o 
  -3  -6  12      657.47      682.35     20.88 o 
  -2  -6  12       40.77       45.90      7.84 o 
  -1  -6  12       15.34        8.54      6.65 o 
   0  -6  12      156.00      148.04     12.63 o 
   1  -6  12       16.26        9.34      7.23 o 
   2  -6  12      195.14      180.11     11.48 o 
   3  -6  12        1.28        4.80      8.50 o 
  -7  -5  12      143.54      150.23     14.95 o 
  -6  -5  12      280.92      310.06     18.50 o 
  -5  -5  12       46.07       56.94     10.91 o 
  -4  -5  12        0.88        4.77      6.33 o 
  -3  -5  12      295.72      286.05     16.25 o 
  -2  -5  12       70.48       77.40      8.40 o 
  -1  -5  12       17.37       15.96      7.03 o 
   0  -5  12      128.88      133.66      8.95 o 
   1  -5  12        3.19       -3.30      6.14 o 
   2  -5  12      250.33      242.14     11.85 o 
   3  -5  12      152.59      143.85     11.10 o 
   4  -5  12       29.05       22.93      9.12 o 
  -7  -4  12       64.69       51.95     12.40 o 
  -6  -4  12       47.19       41.63     11.21 o 
  -5  -4  12      499.73      493.26     22.60 o 
  -4  -4  12      147.34      141.51     12.51 o 
  -3  -4  12       21.07       25.88      6.20 o 
  -2  -4  12      450.82      425.62     13.69 o 
  -1  -4  12        0.76       -4.48      5.16 o 
   0  -4  12       46.27       41.90      7.04 o 
   1  -4  12      167.99      169.47      9.71 o 
   2  -4  12       34.40       28.96      9.31 o 
   3  -4  12      739.59      767.91     21.27 o 
   4  -4  12       52.16       24.18      8.65 o 
  -7  -3  12       36.20       52.35      9.10 o 
  -6  -3  12      135.33      149.57     15.60 o 
  -5  -3  12       94.10       99.52     13.40 o 
  -4  -3  12      187.95      182.91     13.88 o 
  -3  -3  12        3.84       10.81      5.56 o 
  -2  -3  12      176.06      175.80     10.32 o 
  -1  -3  12       15.18       12.94      7.03 o 
   0  -3  12      576.49      577.60     16.29 o 
   1  -3  12      867.13      885.08     21.32 o 
   2  -3  12      287.15      277.27     11.45 o 
   3  -3  12      536.66      544.86     33.21 o 
   4  -3  12      657.74      661.45     19.46 o 
   5  -3  12      384.01      393.63     15.79 o 
  -7  -2  12        0.37        0.04      7.67 o 
  -6  -2  12        5.67        6.27      7.16 o 
  -5  -2  12       23.33       13.41      6.25 o 
  -4  -2  12       51.11       37.96      9.73 o 
  -3  -2  12      105.01       90.15     10.97 o 
  -2  -2  12      129.08      119.98      7.49 o 
  -1  -2  12      444.42      451.90     13.52 o 
   0  -2  12      680.25      674.85     29.48 o 
   1  -2  12      774.40      728.34     18.43 o 
   2  -2  12      953.48      894.87     21.39 o 
   3  -2  12      236.08      222.45     10.72 o 
   4  -2  12      723.51      769.33     20.62 o 
   5  -2  12      410.04      397.76     15.24 o 
   6  -2  12      518.18      563.37     25.62 o 
  -7  -1  12      374.35      349.26     15.21 o 
  -6  -1  12        0.85        5.45      7.23 o 
  -5  -1  12      137.37      139.92     10.59 o 
  -4  -1  12        5.07        5.34      5.50 o 
  -3  -1  12      541.89      586.33     15.87 o 
  -2  -1  12        0.57        2.09      4.99 o 
  -1  -1  12       83.14       98.93     14.80 o 
   0  -1  12     1535.31     1485.18     44.04 o 
   1  -1  12     3291.60     3350.82     59.52 o 
   2  -1  12       13.01       13.75      5.42 o 
   3  -1  12      355.91      320.72     11.99 o 
   4  -1  12     1284.72     1322.20     28.46 o 
   5  -1  12      268.69      275.36     12.42 o 
   6  -1  12      134.89      113.88     11.34 o 
  -7   0  12       19.98        4.96      8.34 o 
  -6   0  12        6.76       10.55      7.65 o 
  -5   0  12       39.40       28.41      9.61 o 
  -4   0  12      193.31      197.88      9.90 o 
  -3   0  12      100.57      114.40     11.62 o 
  -2   0  12     1308.02     1274.25     25.76 o 
  -1   0  12      193.03      173.46      8.25 o 
   0   0  12       73.92       82.49     17.61 o 
   1   0  12     2356.91     2344.85     65.74 o 
   2   0  12     1846.05     1857.84     34.37 o 
   3   0  12      159.28      157.72      8.39 o 
   4   0  12     2071.71     2067.46     38.31 o 
   5   0  12      472.73      470.05     15.34 o 
   6   0  12       50.65       33.33     12.16 o 
   7   0  12       65.42       60.91     15.30 o 
  -6   1  12       37.22       12.43      7.90 o 
  -5   1  12      436.47      420.24     15.18 o 
  -4   1  12      523.98      525.54     15.99 o 
  -3   1  12       65.48       59.90      7.15 o 
  -2   1  12      374.36      168.61     11.68 o 
  -1   1  12     1740.85     1659.20     24.83 o 
   0   1  12      580.77      589.20     12.02 o 
   1   1  12      832.81      881.17     19.47 o 
   2   1  12     1882.82     1847.71     33.53 o 
   4   1  12      944.18      965.30     45.52 o 
   5   1  12      689.73      699.48     27.64 o 
   6   1  12      331.78      303.77     19.16 o 
   7   1  12       40.05       29.95     13.05 o 
  -6   2  12        8.89        4.28      7.91 o 
  -5   2  12      153.98      146.11     10.75 o 
  -4   2  12      371.20      385.57     14.03 o 
  -3   2  12       57.49       49.09      7.80 o 
  -2   2  12      813.61      812.80     19.50 o 
  -1   2  12      660.71      653.61     13.02 o 
   0   2  12     1128.42     1168.11     19.19 o 
   1   2  12      583.47      612.89     32.80 o 
   2   2  12     1180.92     1188.09     19.47 o 
   3   2  12      795.91      796.22     21.44 o 
   4   2  12      242.54      208.17     14.53 o 
   5   2  12       26.17       20.40      9.25 o 
   6   2  12       35.59       19.16     10.79 o 
   7   2  12        2.04       -0.83     11.15 o 
  -6   3  12      137.71      152.15     13.55 o 
  -5   3  12       13.38       10.51      7.61 o 
  -4   3  12      495.87      513.48     16.78 o 
  -3   3  12      421.33      436.24     14.60 o 
  -2   3  12      367.65      360.67     12.62 o 
  -1   3  12      318.44      312.16     11.24 o 
   0   3  12     1382.69     1332.58     26.33 o 
   1   3  12      669.97      649.27     13.03 o 
   2   3  12      259.46      271.98     10.31 o 
   3   3  12     1679.60     1661.97     32.08 o 
   4   3  12      118.05      132.14     12.45 o 
   5   3  12        3.68       -2.08      8.30 o 
   6   3  12       27.70       18.56     10.68 o 
   7   3  12       59.10       22.95     12.45 o 
  -5   4  12       60.19       35.91      9.37 o 
  -4   4  12      402.76      406.46     15.40 o 
  -3   4  12      907.25      943.41     23.38 o 
  -2   4  12      695.49      667.61     18.02 o 
  -1   4  12      504.81      500.61     22.89 o 
   0   4  12     1286.83     1266.63     20.80 o 
   1   4  12      624.32      633.42     16.53 o 
   2   4  12       65.84       82.36      7.89 o 
   3   4  12      194.97      201.14      9.72 o 
   4   4  12      140.57      139.74      8.85 o 
   5   4  12        1.80        7.47      6.59 o 
   6   4  12       72.30       62.87     12.81 o 
   7   4  12        2.01       -0.36     11.03 o 
  -4   5  12       88.86       73.04     13.14 o 
  -3   5  12      545.22      571.33     20.99 o 
  -2   5  12      468.22      491.27     15.82 o 
  -1   5  12      858.77      855.02     20.70 o 
   0   5  12      516.89      541.66     23.31 o 
   1   5  12      274.60      260.28     10.66 o 
   2   5  12        6.36        4.98      5.41 o 
   3   5  12        5.55        6.14      5.81 o 
   4   5  12       56.36       67.85      8.28 o 
   5   5  12       53.70       65.07      8.94 o 
   6   5  12      327.79      315.01     13.33 o 
   7   5  12       91.19       86.65     14.17 o 
  -4   6  12      111.47      155.60     22.51 o 
  -3   6  12      295.22      294.58     13.77 o 
  -2   6  12      627.25      647.52     29.06 o 
   0   6  12      703.10      674.45     27.40 o 
   1   6  12     1047.15     1062.18     28.23 o 
   2   6  12      621.31      590.17     17.58 o 
   3   6  12      130.62      142.51     14.65 o 
   4   6  12       13.01       16.70      6.70 o 
   5   6  12        6.18        3.10      6.72 o 
   6   6  12      380.04      379.90     17.17 o 
   7   6  12       65.48       80.20     10.80 o 
  -3   7  12      116.53      143.41     19.57 o 
  -2   7  12      867.04      928.05     37.07 o 
  -1   7  12      115.51      107.35     15.84 o 
   0   7  12        3.86        6.70     10.91 o 
   1   7  12      174.53      153.31     14.89 o 
   2   7  12        3.80        2.97      6.40 o 
   3   7  12      410.20      428.62     15.16 o 
   4   7  12       34.94       42.75      8.35 o 
   5   7  12        0.46        2.87      6.97 o 
   6   7  12      575.09      579.23     22.36 o 
   7   7  12      166.14      196.25     12.50 o 
  -1   8  12      384.49      369.78     22.60 o 
   0   8  12        2.48        3.02     11.27 o 
   1   8  12       32.66       20.64     12.22 o 
   2   8  12        4.19       -1.22      7.04 o 
   3   8  12      221.29      224.51     11.75 o 
   4   8  12      561.81      597.41     19.09 o 
   5   8  12       19.30        9.48      7.67 o 
   6   8  12      141.21      153.01     12.36 o 
   0   9  12       30.42       12.45     13.58 o 
   1   9  12      266.32      246.13     19.93 o 
   2   9  12      115.13      106.58     16.19 o 
   3   9  12       88.30      123.88     11.76 o 
   4   9  12      191.05      211.95     31.73 o 
   5   9  12      314.23      336.44     15.30 o 
  -5  -7  13       85.88      115.00     16.31 o 
  -4  -7  13      114.68      141.20     12.19 o 
  -3  -7  13      144.39      147.76     10.46 o 
  -2  -7  13        2.00       -7.36      7.36 o 
  -1  -7  13        0.12       -5.33      7.33 o 
   0  -7  13      408.83      405.64     16.39 o 
  -6  -6  13        0.26       -9.96     10.50 o 
  -5  -6  13        0.10       -4.21     10.32 o 
  -4  -6  13        5.87        8.70      7.82 o 
  -3  -6  13      240.64      255.17     12.66 o 
  -2  -6  13      158.79      148.90      9.95 o 
  -1  -6  13       37.01       21.00      7.30 o 
   0  -6  13      135.15      146.13     10.27 o 
   1  -6  13      600.50      644.96     20.39 o 
   2  -6  13      407.11      418.01     16.74 o 
  -6  -5  13        0.00       -2.37     10.85 o 
  -5  -5  13       65.80       78.94     13.82 o 
  -4  -5  13        0.61        0.00      9.01 o 
  -3  -5  13       55.66       67.12     15.45 o 
  -2  -5  13      584.99      609.78     18.03 o 
  -1  -5  13       90.46      110.33      9.83 o 
   0  -5  13       95.19      103.94      9.46 o 
   1  -5  13      657.04      699.65     20.61 o 
   2  -5  13      576.29      586.63     18.98 o 
   3  -5  13       40.98       38.64      8.92 o 
  -6  -4  13       19.98       18.86     10.44 o 
  -5  -4  13        4.21        9.25      9.73 o 
  -4  -4  13       74.60       92.58     12.69 o 
  -3  -4  13        5.80        6.56      6.49 o 
  -2  -4  13      550.92      555.99     16.60 o 
  -1  -4  13      548.81      562.89     16.77 o 
   0  -4  13      160.12      163.69     11.71 o 
   1  -4  13      866.71      861.88     22.21 o 
   2  -4  13      807.11      816.61     22.08 o 
   3  -4  13      266.34      272.83     13.20 o 
   4  -4  13       92.01       68.13     10.20 o 
  -6  -3  13        0.02       -0.30     10.62 o 
  -5  -3  13      460.47      453.11     22.42 o 
  -4  -3  13      720.74      706.53     27.22 o 
  -3  -3  13       16.51       32.20      9.85 o 
  -2  -3  13       86.39      100.65     18.33 o 
  -1  -3  13      528.73      483.40     14.95 o 
   0  -3  13      998.23     1005.39     23.44 o 
   1  -3  13      836.40      820.67     20.88 o 
   2  -3  13     1052.26     1017.24     24.53 o 
   3  -3  13      296.85      319.13     13.27 o 
   4  -3  13       62.70       54.14      9.26 o 
   5  -3  13       30.94       47.56      9.85 o 
  -6  -2  13       15.11       19.39     10.85 o 
  -5  -2  13       17.33       22.77     10.14 o 
  -4  -2  13      357.25      392.74     19.51 o 
  -3  -2  13      436.54      507.50     21.65 o 
  -2  -2  13      704.77      689.46     17.82 o 
  -1  -2  13      751.64      785.54     19.37 o 
   0  -2  13      197.53      214.07     24.55 o 
   1  -2  13      665.01      662.96     30.45 o 
   2  -2  13      770.29      724.63     19.32 o 
   3  -2  13      128.24      126.99      9.20 o 
   4  -2  13        0.31        6.55      7.05 o 
   5  -2  13       21.68       12.39      8.27 o 
  -6  -1  13      216.81      230.60     12.31 o 
  -5  -1  13      113.00      104.34      9.95 o 
  -4  -1  13      472.35      482.82     22.24 o 
  -3  -1  13      134.04      130.77     11.80 o 
  -2  -1  13      236.39      214.43      9.52 o 
  -1  -1  13      106.80      112.22      7.31 o 
   0  -1  13     1918.49     1896.07     35.23 o 
   1  -1  13      692.10      638.31     17.19 o 
   2  -1  13       12.48       11.54      5.81 o 
   3  -1  13      425.41      435.69     23.69 o 
   4  -1  13       99.30       79.59     17.85 o 
   5  -1  13       10.75        8.50      7.59 o 
   6  -1  13       33.13       30.84     14.00 o 
  -6   0  13      191.07      202.91     11.87 o 
  -5   0  13       51.61       49.45      8.57 o 
  -4   0  13      305.65      336.22     13.23 o 
  -3   0  13     1616.77     1563.64     31.26 o 
  -2   0  13      693.84      671.36     25.15 o 
  -1   0  13       79.91      105.11     13.14 o 
   0   0  13      395.93      396.52     12.61 o 
   1   0  13      549.61      526.94     14.87 o 
   2   0  13        8.14       -1.66      5.17 o 
   3   0  13      130.91      126.42     10.88 o 
   4   0  13       40.71       32.17      7.48 o 
   5   0  13       74.71       69.15     13.23 o 
   6   0  13      273.56      269.79     19.45 o 
  -6   1  13      369.58      417.60     22.51 o 
  -5   1  13      259.78      263.15     12.71 o 
  -4   1  13      195.66      183.69     10.34 o 
  -3   1  13      734.32      761.57     19.69 o 
  -2   1  13      328.62      193.28     13.34 o 
  -1   1  13      261.69      275.30      8.40 o 
   0   1  13       55.13       62.31      6.73 o 
   1   1  13     1018.17      991.13     52.69 o 
   2   1  13       70.08       52.87      9.43 o 
   4   1  13       18.32       31.31      9.07 o 
   5   1  13       15.31       15.12     10.32 o 
   6   1  13      588.54      603.81     27.76 o 
  -6   2  13       23.57       14.68      8.24 o 
  -5   2  13      760.86      830.90     23.12 o 
  -4   2  13       85.20      101.44     21.44 o 
  -3   2  13      178.15      168.24      9.66 o 
  -2   2  13      499.78      478.62     14.67 o 
  -1   2  13       15.18        5.57      4.91 o 
   0   2  13      153.53      143.11      7.78 o 
   1   2  13      133.58       65.48      9.49 o 
   2   2  13       25.58       16.76      5.36 o 
   3   2  13      356.71      332.48     17.50 o 
   4   2  13       97.26      127.10     14.71 o 
   5   2  13      115.90      154.50     17.02 o 
   6   2  13      642.48      692.42     29.77 o 
   7   2  13      536.55      573.27     27.70 o 
  -5   3  13      336.73      364.45     31.79 o 
  -4   3  13      342.29      327.34     13.88 o 
  -3   3  13       53.03       39.96      7.63 o 
  -2   3  13      210.80      218.74     10.47 o 
  -1   3  13      107.61      100.82     14.59 o 
   0   3  13        8.45       10.05      4.19 o 
   1   3  13      129.79      117.85      6.33 o 
   2   3  13       76.34       89.64     16.61 o 
   3   3  13       66.12       77.87     10.85 o 
   4   3  13      405.68      408.63     20.64 o 
   5   3  13      101.74       89.67     14.35 o 
   6   3  13      399.65      389.89     22.12 o 
   7   3  13      646.56      717.27     31.43 o 
  -4   4  13      161.48      155.25     10.91 o 
  -3   4  13       29.52       23.80      7.49 o 
  -2   4  13        0.38        6.63      6.41 o 
  -1   4  13      177.77      169.06      9.59 o 
   0   4  13       29.81       23.89      5.76 o 
   1   4  13      485.06      498.34     14.88 o 
   2   4  13      315.47      304.83     11.95 o 
   3   4  13      528.52      530.68     16.04 o 
   4   4  13      541.85      580.21     25.15 o 
   5   4  13      377.22      422.15     22.00 o 
   6   4  13      190.34      170.04     16.01 o 
   7   4  13      739.09      834.46     34.28 o 
  -4   5  13       45.10       58.07     10.41 o 
  -3   5  13        2.25       -6.22      7.33 o 
  -2   5  13      246.66      237.01     11.75 o 
  -1   5  13       25.04        9.19      8.48 o 
   0   5  13       24.95       29.65     10.44 o 
   1   5  13      545.64      554.74     16.18 o 
   2   5  13      219.48      206.97     10.21 o 
   3   5  13      532.24      546.40     16.61 o 
   4   5  13      740.25      788.55     21.15 o 
   5   5  13     1090.72     1146.15     27.15 o 
   6   5  13       84.99       74.79     14.41 o 
   7   5  13      225.05      252.12     20.22 o 
  -3   6  13       76.45       83.51     16.31 o 
  -2   6  13       21.23        9.96     11.27 o 
  -1   6  13      425.87      408.81     22.12 o 
   0   6  13       57.14       58.60     12.87 o 
   1   6  13     1045.38     1041.98     36.71 o 
   2   6  13      810.16      812.94     21.15 o 
   3   6  13      443.34      491.46     16.13 o 
   4   6  13      206.23      235.90     19.72 o 
   5   6  13      538.31      529.44     17.78 o 
   6   6  13      199.40      196.35     11.67 o 
  -2   7  13       47.58       39.50     12.99 o 
  -1   7  13      119.07      116.78     15.36 o 
   0   7  13       10.03       17.02     11.51 o 
   1   7  13      316.31      326.90     20.70 o 
   2   7  13      731.93      730.94     20.43 o 
   3   7  13     1205.68     1157.59     27.39 o 
   4   7  13      152.31      166.38     10.91 o 
   5   7  13      465.88      491.41     17.46 o 
   6   7  13      268.53      266.78     14.00 o 
  -1   8  13      392.03      387.46     23.90 o 
   0   8  13      687.13      658.08     30.19 o 
   1   8  13       74.37       73.90     16.31 o 
   2   8  13      388.21      441.19     24.08 o 
   3   8  13      758.36      796.93     22.46 o 
   4   8  13      184.53      187.50     11.72 o 
   5   8  13       29.82       32.12      9.46 o 
   2   9  13      359.12      349.38     23.60 o 
   3   9  13      641.80      705.69     34.84 o 
  -3  -7  14      231.49      244.36     13.21 o 
  -2  -7  14      165.98      169.72     11.66 o 
  -1  -7  14      303.80      312.14     14.96 o 
  -4  -6  14      267.83      294.76     19.51 o 
  -3  -6  14      293.16      292.38     13.65 o 
  -2  -6  14       85.84       98.00     10.77 o 
  -1  -6  14      362.23      354.21     22.57 o 
   0  -6  14      274.77      276.61     13.86 o 
   1  -6  14       88.95       84.14     11.13 o 
  -5  -5  14       26.92       46.73     13.17 o 
  -4  -5  14       11.60        1.84     10.26 o 
  -3  -5  14      515.49      552.09     17.76 o 
  -2  -5  14      280.09      283.86     12.79 o 
  -1  -5  14        6.82        8.03      9.87 o 
   0  -5  14      237.76      242.55     12.64 o 
   1  -5  14      183.34      176.80     11.55 o 
   2  -5  14        0.40       -8.10      8.10 o 
  -6  -4  14      253.66      310.18     20.28 o 
  -5  -4  14      147.25      165.23     15.18 o 
  -4  -4  14      149.06      138.42     13.76 o 
  -3  -4  14      272.36      310.54     18.80 o 
  -2  -4  14      288.40      307.88     14.06 o 
  -1  -4  14       39.74       23.24      7.31 o 
   0  -4  14      180.93      167.17     10.27 o 
   1  -4  14      155.96      145.19      9.86 o 
   2  -4  14        5.45        0.35      7.61 o 
   3  -4  14        5.94        6.26     11.18 o 
  -6  -3  14       45.20       53.32     13.64 o 
  -5  -3  14      470.39      476.30     23.96 o 
  -4  -3  14      153.91      160.72     13.70 o 
  -3  -3  14      222.67      226.85     15.42 o 
  -2  -3  14      224.81      244.86     11.13 o 
  -1  -3  14        3.12       -4.33      5.47 o 
   0  -3  14        1.28       -5.32      6.13 o 
   1  -3  14       38.73       41.14      8.17 o 
   2  -3  14        0.14        5.42      6.90 o 
   3  -3  14      361.06      371.95     15.15 o 
   4  -3  14       73.00       74.68     10.57 o 
  -6  -2  14        2.37        6.94     10.08 o 
  -5  -2  14      232.17      250.63     17.85 o 
  -4  -2  14      334.89      354.36     19.87 o 
  -3  -2  14       10.00        7.12      9.13 o 
  -2  -2  14        8.23       13.02      6.36 o 
  -1  -2  14       89.21       84.36      8.57 o 
   0  -2  14      297.59      301.93     12.40 o 
   1  -2  14        9.33        5.22      5.93 o 
   2  -2  14       54.64       33.60     11.83 o 
   3  -2  14      508.52      523.30     17.09 o 
   4  -2  14      718.65      694.99     20.59 o 
   5  -2  14      310.62      338.35     20.94 o 
  -6  -1  14       11.18        1.84     11.39 o 
  -5  -1  14       63.78       55.81     12.34 o 
  -4  -1  14      199.71      195.72     15.06 o 
  -3  -1  14       43.01       31.97     10.50 o 
  -2  -1  14        5.00        9.49      8.36 o 
  -1  -1  14       36.06       41.28     10.88 o 
   0  -1  14       72.11       72.66     22.86 o 
   1  -1  14      640.56      621.06     17.50 o 
   2  -1  14      134.59      132.25      9.10 o 
   3  -1  14       58.39       46.58      7.74 o 
   4  -1  14      598.80      596.72     18.60 o 
   5  -1  14      384.20      402.58     16.13 o 
  -6   0  14       72.85       52.61     18.83 o 
  -5   0  14      178.78      178.54     11.43 o 
  -4   0  14       90.67       98.33     13.23 o 
  -3   0  14        7.38        6.17      9.07 o 
  -2   0  14       26.43       20.46      9.13 o 
  -1   0  14       46.81       48.26     13.20 o 
   0   0  14        0.25        4.75      8.42 o 
   1   0  14      381.31      391.16     13.19 o 
   2   0  14      619.40      649.43     17.67 o 
   3   0  14      353.57      324.15     12.90 o 
   4   0  14      867.34      830.70     21.67 o 
   5   0  14      788.99      854.74     33.86 o 
  -5   1  14       84.75       77.64     10.29 o 
  -4   1  14      165.40      165.12     10.23 o 
  -3   1  14       36.01       28.59      9.99 o 
  -2   1  14      288.12      289.18     16.67 o 
  -1   1  14      243.98      264.04     15.72 o 
   0   1  14      185.57      184.54      9.05 o 
   1   1  14      710.86      727.46     18.53 o 
   2   1  14      849.22      854.13     20.64 o 
   4   1  14      548.51      535.07     24.61 o 
   5   1  14      885.39      815.13     32.09 o 
   6   1  14      504.30      552.51     27.28 o 
  -5   2  14        8.81       -6.09      8.12 o 
  -4   2  14      151.38      114.20     26.13 o 
  -3   2  14       69.11       49.35      8.11 o 
  -2   2  14      155.46      156.58      9.31 o 
  -1   2  14      892.55      782.30     96.76 o 
   0   2  14      231.34      234.50     10.04 o 
   1   2  14      368.52      381.08     24.61 o 
   2   2  14     1503.01     1518.36     33.15 o 
   3   2  14      946.77      924.67     32.62 o 
   4   2  14        4.06        4.98      9.85 o 
   5   2  14      241.61      249.92     16.96 o 
   6   2  14      357.83      372.27     22.06 o 
  -4   3  14      135.08      129.06     12.93 o 
  -3   3  14        3.46        1.08      6.83 o 
  -2   3  14        1.29        2.83      6.49 o 
  -1   3  14      741.93      725.09     19.13 o 
   0   3  14      633.54      401.16     18.33 o 
   1   3  14      415.91      400.21     18.50 o 
   2   3  14      535.16      559.98     23.13 o 
   3   3  14     1015.22     1044.59     35.05 o 
   4   3  14      314.25      310.54     18.68 o 
   5   3  14       89.89      103.14     14.59 o 
   6   3  14      218.01      225.84     18.09 o 
  -4   4  14       65.06       44.65      9.68 o 
  -3   4  14      420.66      430.07     17.91 o 
  -2   4  14      422.46      450.61     15.61 o 
  -1   4  14      320.10      331.02     22.45 o 
   0   4  14      656.32      684.65     27.10 o 
   1   4  14      147.31      152.78      9.31 o 
   2   4  14      668.64      684.51     18.59 o 
   3   4  14     1209.07     1217.71     38.79 o 
   4   4  14       93.25      120.57     15.12 o 
   5   4  14       27.24       27.52     11.45 o 
   6   4  14      201.70      173.89     16.96 o 
  -3   5  14      501.88      475.47     17.58 o 
  -2   5  14      331.58      370.91     21.88 o 
  -1   5  14       83.67       66.13     13.34 o 
   0   5  14     1509.76     1502.26     46.44 o 
   1   5  14      186.81      184.35     10.42 o 
   2   5  14      348.36      372.98     14.71 o 
   3   5  14      248.57      255.41     12.06 o 
   4   5  14      311.48      317.41     19.45 o 
   5   5  14        0.80        8.48     11.27 o 
   6   5  14        3.51        1.25     11.68 o 
  -2   6  14      762.02      794.01     33.69 o 
  -1   6  14      238.22      226.67     17.67 o 
   0   6  14        1.89        0.59     10.73 o 
   1   6  14      408.70      405.37     22.06 o 
   2   6  14      573.92      601.13     18.41 o 
   3   6  14       70.88       72.20      9.76 o 
   4   6  14      141.06      159.78     10.87 o 
   5   6  14       50.09       59.63     19.19 o 
   6   6  14      217.70      197.73     18.39 o 
  -1   7  14      101.10      141.45     17.61 o 
   0   7  14       79.40       79.59     16.01 o 
   1   7  14      270.44      254.67     19.22 o 
   2   7  14      353.32      351.86     14.56 o 
   3   7  14        2.35       -2.79      8.22 o 
   4   7  14        4.72        2.73      8.21 o 
   5   7  14      138.92      164.45     14.11 o 
   1   8  14       28.81       22.48     14.65 o 
   2   8  14      253.88      232.66     19.63 o 
   3   8  14       11.64       14.94      8.93 o 
   4   8  14       27.87       29.04      9.67 o 
  -3  -6  15       10.06       -3.56     12.34 o 
  -2  -6  15       20.70       16.19      8.64 o 
  -1  -6  15       53.93       57.67     10.04 o 
  -4  -5  15       33.25       32.44     12.93 o 
  -3  -5  15        0.30      -10.85     10.85 o 
  -2  -5  15      170.21      180.52     11.09 o 
  -1  -5  15        1.70       -7.38      7.38 o 
   0  -5  15       12.34       14.73      8.26 o 
   1  -5  15      122.47      154.54     13.37 o 
  -5  -4  15       17.32       15.54     11.80 o 
  -4  -4  15        8.88       18.86     11.27 o 
  -3  -4  15      198.06      217.48     16.96 o 
  -2  -4  15       51.85       63.64     14.26 o 
  -1  -4  15      506.46      502.29     17.11 o 
   0  -4  15      110.85      129.03     12.48 o 
   1  -4  15      177.66      185.92     11.74 o 
   2  -4  15      232.02      258.46     14.50 o 
  -5  -3  15        0.40      -11.21     11.33 o 
  -4  -3  15      119.43      151.23     17.32 o 
  -3  -3  15       62.94       57.17     12.45 o 
  -2  -3  15      228.05      239.82     11.85 o 
  -1  -3  15      422.15      421.44     31.85 o 
   0  -3  15      218.11      210.54     13.85 o 
   1  -3  15      209.33      214.48     11.73 o 
   2  -3  15      797.37      805.31     22.65 o 
   3  -3  15      269.99      271.88     13.67 o 
  -5  -2  15        0.61        0.71     11.21 o 
  -4  -2  15      257.64      248.68     16.96 o 
  -3  -2  15       72.12      102.72     14.53 o 
  -2  -2  15       36.84       33.15     11.33 o 
  -1  -2  15      836.78      865.78     21.94 o 
   0  -2  15     1318.66     1326.27     29.04 o 
   1  -2  15       19.68        8.80      7.08 o 
   2  -2  15      296.68      315.53     21.94 o 
   3  -2  15      748.26      740.47     21.35 o 
   4  -2  15       84.22       81.80     10.94 o 
  -5  -1  15       29.02       28.53     11.57 o 
  -4  -1  15       25.25       21.29     10.02 o 
  -3  -1  15       54.78       32.03     11.21 o 
  -2  -1  15      427.46      415.93     20.46 o 
  -1  -1  15      433.29      448.82     14.75 o 
   0  -1  15      499.29      549.36     16.60 o 
   1  -1  15      434.91      446.49     15.16 o 
   2  -1  15       28.17       14.77      7.15 o 
   3  -1  15      975.28     1005.30     25.18 o 
   4  -1  15       56.29       54.77      9.52 o 
  -5   0  15      116.59      124.78     16.72 o 
  -4   0  15      163.48      147.91     14.71 o 
  -3   0  15      146.45      147.91     14.12 o 
  -2   0  15      225.90      247.25     16.55 o 
  -1   0  15      383.49      384.31     19.33 o 
   0   0  15      594.57      596.49     23.40 o 
   1   0  15      402.38      394.62     13.88 o 
   2   0  15       97.47       80.43     16.52 o 
   3   0  15      409.85      425.20     14.99 o 
   4   0  15      226.76      262.02     18.62 o 
   5   0  15      139.49      146.02     17.56 o 
  -5   1  15       50.88       59.56     11.07 o 
  -4   1  15        1.22       -1.61     11.06 o 
  -3   1  15      849.94      841.70     31.37 o 
  -2   1  15      395.44      412.43     20.88 o 
  -1   1  15      322.83      332.72     18.33 o 
   0   1  15      533.30      577.15     23.52 o 
   1   1  15      398.20      441.86     14.45 o 
   2   1  15      179.19      181.23     10.27 o 
   3   1  15       96.65       91.39     13.70 o 
   4   1  15        6.61       20.05     10.85 o 
   5   1  15        0.88        7.35     11.57 o 
  -4   2  15       47.25       36.28      9.37 o 
  -3   2  15      122.22      124.06     10.88 o 
  -2   2  15      339.31      325.54     18.44 o 
  -1   2  15      201.86      170.09     13.76 o 
   0   2  15      106.68      137.70     10.32 o 
   1   2  15      387.12      382.77     13.28 o 
   2   2  15      509.63      516.51     22.95 o 
   3   2  15        6.52       10.38      9.19 o 
   4   2  15       22.13       21.11     10.68 o 
   5   2  15        0.75       -4.57     10.50 o 
  -4   3  15      252.28      218.55     13.06 o 
  -3   3  15       79.44       63.18      9.74 o 
  -2   3  15      386.54      406.47     14.93 o 
  -1   3  15      455.95      468.42     15.47 o 
   0   3  15       28.34       24.08      9.96 o 
   1   3  15      146.57      133.86     12.69 o 
   2   3  15      252.31      265.22     16.49 o 
   3   3  15        2.24       21.41      9.85 o 
   4   3  15       93.38      110.43     14.89 o 
   5   3  15       21.66       16.55     10.38 o 
  -3   4  15       53.23       33.82      9.20 o 
  -2   4  15      144.61      149.11     20.94 o 
  -1   4  15      724.10      782.39     31.02 o 
   0   4  15       77.44       69.57     12.99 o 
   1   4  15       86.01      119.11     10.04 o 
   2   4  15       18.26       17.73     10.02 o 
   3   4  15        0.64       -4.92      8.84 o 
   4   4  15      173.45      151.59     14.59 o 
   5   4  15      229.07      233.32     18.33 o 
  -2   5  15      107.24       79.83     15.36 o 
  -1   5  15       12.32       27.10     12.40 o 
   1   5  15      117.95      131.01     16.84 o 
   2   5  15        6.21        2.39      7.77 o 
   3   5  15       50.54       65.95     12.81 o 
   4   5  15      203.54      228.10     17.44 o 
   5   5  15      546.71      548.30     27.28 o 
  -1   6  15        0.19      -11.98     11.98 o 
   0   6  15       49.99       74.43     15.30 o 
   1   6  15      235.28      226.38     17.85 o 
   2   6  15      188.91      204.44     18.83 o 
   3   6  15        7.53       -1.34      8.96 o 
   4   6  15       30.60       18.27     12.10 o 
   5   6  15      696.72      739.98     32.26 o 
   0   7  15        0.06      -12.93     13.34 o 
   1   7  15       71.08       63.22     16.90 o 
   2   7  15      281.41      270.68     20.64 o 
   3   7  15      339.01      339.51     15.48 o 
   4   7  15       65.67       99.12     12.12 o 
  -3  -4  16      171.59      189.13     16.84 o 
  -2  -4  16      200.83      198.81     11.71 o 
  -1  -4  16       58.14       92.14     27.87 o 
   0  -4  16      140.99      143.87     12.70 o 
   1  -4  16      596.81      600.70     20.05 o 
  -4  -3  16        2.36       -3.26     12.22 o 
  -3  -3  16      154.16      143.94     16.61 o 
  -2  -3  16      601.69      689.87     29.65 o 
  -1  -3  16      265.68      290.54     13.34 o 
   0  -3  16       48.69       65.03      9.41 o 
   1  -3  16       85.92       89.28     10.56 o 
   2  -3  16      102.48       80.57     11.07 o 
  -4  -2  16       59.05       53.50     13.34 o 
  -3  -2  16      134.66      173.95     18.50 o 
  -2  -2  16        2.74       10.14     10.62 o 
  -1  -2  16      567.99      602.35     18.49 o 
   0  -2  16      268.65      253.48     14.80 o 
   1  -2  16        0.38       -6.62      7.15 o 
   2  -2  16       53.60       48.94     10.73 o 
   3  -2  16      225.77      224.31     13.61 o 
  -4  -1  16      154.43      161.73     17.91 o 
  -3  -1  16        4.99       -2.37     10.20 o 
  -2  -1  16      268.45      259.95     17.08 o 
  -1  -1  16      172.64      216.93     11.26 o 
   0  -1  16        0.33        5.66      6.84 o 
   1  -1  16       35.20       31.43      7.91 o 
   2  -1  16       13.95        1.97      9.19 o 
   3  -1  16       12.78       11.92      8.30 o 
  -4   0  16      316.70      296.78     20.05 o 
  -3   0  16       10.03       14.23     11.33 o 
  -2   0  16        4.09        7.06     10.68 o 
  -1   0  16      174.58      196.90     14.83 o 
   0   0  16      222.57      209.80     11.24 o 
   1   0  16      122.24      119.26     15.12 o 
   2   0  16      133.57      122.78     22.00 o 
   3   0  16      133.99      125.23     11.43 o 
   4   0  16       99.25      123.89     17.85 o 
  -4   1  16       52.33       45.31     13.40 o 
  -3   1  16      211.02      219.32     16.96 o 
  -2   1  16        5.48        5.75     10.79 o 
  -1   1  16       26.65       25.86     11.21 o 
   0   1  16       17.94       32.36     11.45 o 
   1   1  16      102.83      122.84     10.40 o 
   2   1  16      155.44      175.26     10.21 o 
   3   1  16       30.81       16.55     11.09 o 
   4   1  16      190.16      166.83     16.25 o 
  -3   2  16       13.99       14.41     11.68 o 
  -2   2  16        1.12      -10.50     10.50 o 
  -1   2  16       66.55       52.37     12.81 o 
   0   2  16       21.14       26.99     10.32 o 
   1   2  16      247.75      222.88     15.60 o 
   2   2  16      236.59      246.78     16.72 o 
   3   2  16      240.70      267.83     18.21 o 
   4   2  16       51.22       47.39     13.17 o 
  -3   3  16        0.12        3.03      9.16 o 
  -2   3  16       51.61       34.93     11.98 o 
  -1   3  16      216.36      193.17     16.37 o 
   1   3  16        1.09       12.10      9.61 o 
   2   3  16      427.37      401.39     20.82 o 
   3   3  16      522.40      550.55     25.50 o 
   4   3  16      306.49      321.80     20.70 o 
  -2   4  16       40.86       22.22      9.32 o 
  -1   4  16       30.38       28.17     13.34 o 
   2   4  16       72.83      101.36     14.47 o 
   3   4  16      446.84      477.49     23.37 o 
   4   4  16      621.07      664.48     29.12 o 
  -1   5  16        9.42        6.76     12.81 o 
   0   5  16      766.43      735.59     30.42 o 
   1   5  16      337.43      350.15     20.46 o 
   2   5  16      224.97      234.62     17.14 o 
   3   5  16      259.06      303.48     19.39 o 
   4   5  16      366.40      387.75     22.60 o 
   0   6  16      488.19      469.36     25.21 o 
   1   6  16      357.29      350.92     22.00 o 
   2   6  16      360.17      386.80     23.78 o 
   3   6  16      112.83      173.48     18.74 o 
  -2  -3  17       57.47       76.98     15.12 o 
  -1  -3  17       50.34       42.99      9.67 o 
   0  -3  17       59.71       64.33     11.18 o 
  -3  -2  17       26.06       30.19     13.05 o 
  -2  -2  17      144.35      140.38     17.32 o 
  -1  -2  17       21.30       19.85      9.52 o 
   0  -2  17      121.44      154.77     29.39 o 
   1  -2  17      100.21      114.76     25.09 o 
  -3  -1  17       53.49       42.05     13.23 o 
  -2  -1  17        8.91       18.80     11.74 o 
  -1  -1  17      146.48      131.72     16.25 o 
   0  -1  17      257.96      253.23     12.60 o 
   1  -1  17      127.18      149.12     23.07 o 
   2  -1  17      206.30      208.69     12.56 o 
  -3   0  17      198.57      183.74     17.08 o 
  -2   0  17       16.87       13.76     11.27 o 
  -1   0  17       13.96        4.15     10.85 o 
   0   0  17      542.18      575.69     17.90 o 
   1   0  17      197.39      202.27     11.76 o 
   2   0  17      115.83      103.51     11.01 o 
   3   0  17      734.53      766.32     32.44 o 
  -2   1  17      421.35      423.04     23.13 o 
  -1   1  17       19.04        4.74     10.85 o 
   0   1  17      409.88      395.11     20.58 o 
   1   1  17      662.87      674.35     37.22 o 
   2   1  17      126.08      134.98     16.37 o 
   3   1  17       36.14       44.36     13.88 o 
  -2   2  17      373.91      358.57     21.41 o 
  -1   2  17      137.70      147.56     14.77 o 
   0   2  17      234.68      253.66     17.14 o 
   1   2  17      522.45      581.10     25.50 o 
   2   2  17      255.70      291.56     18.98 o 
   3   2  17       27.47       30.31     12.57 o 
   2   3  17      430.18      408.51     22.12 o 
   3   3  17       20.45       17.02     11.57 o 
   2   4  17       44.35       60.26     14.12 o 
   3   4  17       31.61       25.32     13.46 o 
   0   1  18      169.40      223.59     18.21 o 
                                                 
